# Supplementary material for: ﻿New faunistic records of chironomids and phantom midges (Diptera, Chironomidae and Chaoboridae) from Ukraine indicate recent climatic refugia in the Eastern Carpathians
Source: Zookeys. 2024 Sep 9;1211:349–67. doi: 10.3897/zookeys.1211.125436 (PMC11406048; doi:10.3897/zookeys.1211.125436)
Supplement: XML Treatment for Diamesa (Diamesa) vaillanti [file zookeys.1211.125436-treatment1.xml]

<!DOCTYPE tp:taxon-treatment
  PUBLIC "-//TaxonX//DTD Taxonomic Treatment Publishing DTD v0 20100105//EN" "tax-treatment-NSO.dtd">
<tp:taxon-treatment xmlns:tp="http://www.plazi.org/taxpub"><tp:treatment-meta><kwd-group><label>Taxon classification</label><kwd>
                <named-content content-type="kingdom">Animalia</named-content>
              </kwd><kwd>
                <named-content content-type="order">Diptera</named-content>
              </kwd><kwd>
                <named-content content-type="family">Chironomidae</named-content>
              </kwd></kwd-group><mixed-citation publication-type="journal"><person-group><name><surname>Bitušík</surname><given-names>Peter</given-names></name><name><surname>Novikmec</surname><given-names>Milan</given-names></name><name><surname>Svitok</surname><given-names>Marek</given-names></name><name><surname>Hamerlík</surname><given-names>Ladislav</given-names></name></person-group><article-title>﻿New faunistic records of chironomids and phantom midges (<tp:taxon-name><tp:taxon-name-part taxon-name-part-type="order">Diptera</tp:taxon-name-part></tp:taxon-name>, <tp:taxon-name><tp:taxon-name-part taxon-name-part-type="family">Chironomidae</tp:taxon-name-part></tp:taxon-name> and <tp:taxon-name><tp:taxon-name-part taxon-name-part-type="family">Chaoboridae</tp:taxon-name-part></tp:taxon-name>) from Ukraine indicate recent climatic refugia in the Eastern Carpathians</article-title><source>Zookeys</source><day>09</day><month>09</month><year>2024</year><volume>1211</volume><fpage>349</fpage><lpage>367</lpage><pub-id pub-id-type="doi">10.3897/zookeys.1211.125436</pub-id></mixed-citation></tp:treatment-meta><tp:nomenclature><label>﻿</label><tp:taxon-name><object-id xmlns:xlink="http://www.w3.org/1999/xlink" content-type="arpha" xlink:type="simple">9D59C8A4-0647-525C-BB3B-DAC77B3A796E</object-id><tp:taxon-name-part taxon-name-part-type="genus" reg="Diamesa">Diamesa</tp:taxon-name-part> (<tp:taxon-name-part taxon-name-part-type="subgenus" reg="Diamesa">Diamesa</tp:taxon-name-part>) <tp:taxon-name-part taxon-name-part-type="species" reg="vaillanti">vaillanti</tp:taxon-name-part></tp:taxon-name><tp:taxon-authority>Serra-Tosio, 1972</tp:taxon-authority></tp:nomenclature><tp:treatment-sec sec-type="material" id="SECID0EVCBG"><title>Material examined.</title><p>1 pupal exuvium, Rypenka river (S7), 7 May 2018.</p></tp:treatment-sec><tp:treatment-sec sec-type="distribution" id="SECID0E1CBG"><title>Distribution.</title><p>Palaearctic: Germany, Switzerland, France, Italy, Austria, Slovakia, Poland, Russia, Spain, Turkey, Morocco (<xref ref-type="bibr" rid="B4">Ashe and O’Connor 2009</xref>), and Azerbaijan (<xref ref-type="bibr" rid="B44">Kownacki 1985</xref>).</p></tp:treatment-sec><tp:treatment-sec sec-type="habitat" id="SECID0EIDBG"><title>Habitat.</title><p>Rheophilic species inhabiting high-altitude springs, streams (including glacier-fed), and rivers with rocky bottoms, but also alpine lakes (<xref ref-type="bibr" rid="B14">Bitušík 2004</xref>; <xref ref-type="bibr" rid="B59">Lencioni et al. 2011</xref>; <xref ref-type="bibr" rid="B88">Rossaro and Lencioni 2015</xref>). The species is cold-stenothermal (e.g., <xref ref-type="bibr" rid="B87">Rossaro 1991</xref>) although the findings from streams in the High Atlas indicate that it can tolerate relatively high temperatures of up to 22 °C (<xref ref-type="bibr" rid="B6">Azzouzi et al. 1992</xref>).</p></tp:treatment-sec><tp:treatment-sec sec-type="remarks" id="SECID0ECEBG"><title>Remarks.</title><p>The occurrence of the species is limited to waters at high altitudes. Since our record is from 448 m a.s.l., our finding is exceptional.</p></tp:treatment-sec><ref-list><ref id="B4"><mixed-citation xmlns:xlink="http://www.w3.org/1999/xlink" xlink:type="simple"><person-group><name name-style="western"><surname>Ashe</surname><given-names>P</given-names></name><name name-style="western"><surname>O’Connor</surname><given-names>JP</given-names></name></person-group> (<year>2009</year>) <source>A World Catalogue of <tp:taxon-name><tp:taxon-name-part taxon-name-part-type="family">Chironomidae</tp:taxon-name-part></tp:taxon-name> (<tp:taxon-name><tp:taxon-name-part taxon-name-part-type="order">Diptera</tp:taxon-name-part></tp:taxon-name>). Part 1. <tp:taxon-name><tp:taxon-name-part taxon-name-part-type="subfamily">Buchonomyiinae</tp:taxon-name-part></tp:taxon-name>, <tp:taxon-name><tp:taxon-name-part taxon-name-part-type="subfamily">Chilenomyiinae</tp:taxon-name-part></tp:taxon-name>, <tp:taxon-name><tp:taxon-name-part taxon-name-part-type="subfamily">Podonominae</tp:taxon-name-part></tp:taxon-name>, <tp:taxon-name><tp:taxon-name-part taxon-name-part-type="subfamily">Aphroteniinae</tp:taxon-name-part></tp:taxon-name>, <tp:taxon-name><tp:taxon-name-part taxon-name-part-type="subfamily">Tanypodinae</tp:taxon-name-part></tp:taxon-name>, <tp:taxon-name><tp:taxon-name-part taxon-name-part-type="subfamily">Usambaromyiinae</tp:taxon-name-part></tp:taxon-name>, <tp:taxon-name><tp:taxon-name-part taxon-name-part-type="subfamily">Diamesinae</tp:taxon-name-part></tp:taxon-name>, <tp:taxon-name><tp:taxon-name-part taxon-name-part-type="subfamily">Prodiamesinae</tp:taxon-name-part></tp:taxon-name> and <tp:taxon-name><tp:taxon-name-part taxon-name-part-type="subfamily">Telmatogetoninae</tp:taxon-name-part></tp:taxon-name>.</source><publisher-name>Irish Biogeographical Society and National Museum of Ireland</publisher-name>, <publisher-loc>Dublin</publisher-loc>, <size units="page">445 pp</size>.</mixed-citation></ref><ref id="B44"><mixed-citation xmlns:xlink="http://www.w3.org/1999/xlink" xlink:type="simple"><person-group><name name-style="western"><surname>Kownacki</surname><given-names>A</given-names></name></person-group> (<year>1985</year>) <article-title>Spring benthic macroinvertebrate communities of selected streams in the High Caucasus (Azerbaijan SSR).</article-title><source>Hydrobiologia</source><volume>123</volume>(<issue>2</issue>): <fpage>137</fpage>–<lpage>144</lpage>. <ext-link xlink:href="10.1007/BF00018975" ext-link-type="doi" xlink:type="simple">https://doi.org/10.1007/BF00018975</ext-link></mixed-citation></ref><ref id="B14"><mixed-citation xmlns:xlink="http://www.w3.org/1999/xlink" xlink:type="simple"><person-group><name name-style="western"><surname>Bitušík</surname><given-names>P</given-names></name></person-group> (<year>2004</year>) <article-title>Chironomids (<tp:taxon-name><tp:taxon-name-part taxon-name-part-type="order">Diptera</tp:taxon-name-part></tp:taxon-name>. <tp:taxon-name><tp:taxon-name-part taxon-name-part-type="family">Chironomidae</tp:taxon-name-part></tp:taxon-name>) of the mountain lakes in the Tatra Mts. (Slovakia). A review.</article-title><source>Dipterologica bohemoslovaca</source><volume>12</volume>: <fpage>25</fpage>–<lpage>53</lpage>.</mixed-citation></ref><ref id="B59"><mixed-citation xmlns:xlink="http://www.w3.org/1999/xlink" xlink:type="simple"><person-group><name name-style="western"><surname>Lencioni</surname><given-names>V</given-names></name><name name-style="western"><surname>Marziali</surname><given-names>L</given-names></name><name name-style="western"><surname>Rossaro</surname><given-names>B</given-names></name></person-group> (<year>2011</year>) Diversity and distribution of chironomids (<tp:taxon-name><tp:taxon-name-part taxon-name-part-type="order">Diptera</tp:taxon-name-part></tp:taxon-name>, <tp:taxon-name><tp:taxon-name-part taxon-name-part-type="family">Chironomidae</tp:taxon-name-part></tp:taxon-name>) in pristine Alpine and pre-Alpine springs (Northern Italy). Journal of Limnology 70(1s): 106–121. <ext-link xlink:href="10.4081/jlimnol.2011.s1.106" ext-link-type="doi" xlink:type="simple">https://doi.org/10.4081/jlimnol.2011.s1.106</ext-link></mixed-citation></ref><ref id="B88"><mixed-citation xmlns:xlink="http://www.w3.org/1999/xlink" xlink:type="simple"><person-group><name name-style="western"><surname>Rossaro</surname><given-names>B</given-names></name><name name-style="western"><surname>Lencioni</surname><given-names>V</given-names></name></person-group> (<year>2015</year>) <article-title>A key to larvae of <italic><tp:taxon-name><tp:taxon-name-part taxon-name-part-type="genus">Diamesa</tp:taxon-name-part></tp:taxon-name></italic> Meigen, 1835 (<tp:taxon-name><tp:taxon-name-part taxon-name-part-type="order">Diptera</tp:taxon-name-part></tp:taxon-name>, <tp:taxon-name><tp:taxon-name-part taxon-name-part-type="family">Chironomidae</tp:taxon-name-part></tp:taxon-name>), well known as adult males and pupae from Alps (Europe).</article-title><source>Journal of Entomological and Acarological Research</source><volume>47</volume>(<issue>3</issue>): <fpage>123</fpage>–<lpage>138</lpage>. <ext-link xlink:href="10.4081/jear.2015.5516" ext-link-type="doi" xlink:type="simple">https://doi.org/10.4081/jear.2015.5516</ext-link></mixed-citation></ref><ref id="B87"><mixed-citation xmlns:xlink="http://www.w3.org/1999/xlink" xlink:type="simple"><person-group><name name-style="western"><surname>Rossaro</surname><given-names>B</given-names></name></person-group> (<year>1991</year>) <article-title>Chironomids and water temperature.</article-title><source>Aquatic Insects</source><volume>13</volume>(<issue>2</issue>): <fpage>87</fpage>–<lpage>98</lpage>. <ext-link xlink:href="10.1080/01650429109361428" ext-link-type="doi" xlink:type="simple">https://doi.org/10.1080/01650429109361428</ext-link></mixed-citation></ref><ref id="B6"><mixed-citation xmlns:xlink="http://www.w3.org/1999/xlink" xlink:type="simple"><person-group><name name-style="western"><surname>Azzouzi</surname><given-names>A</given-names></name><name name-style="western"><surname>Laville</surname><given-names>H</given-names></name><name name-style="western"><surname>Reiss</surname><given-names>F</given-names></name></person-group> (<year>1992</year>) <article-title>Nouvelles récoltes de Chironomidés (<tp:taxon-name><tp:taxon-name-part taxon-name-part-type="order">Diptera</tp:taxon-name-part></tp:taxon-name>) du Maroc.</article-title><source>Annales de Limnologie</source><volume>28</volume>(<issue>3</issue>): <fpage>225</fpage>–<lpage>232</lpage>. <ext-link xlink:href="10.1051/limn/1992019" ext-link-type="doi" xlink:type="simple">https://doi.org/10.1051/limn/1992019</ext-link></mixed-citation></ref></ref-list></tp:taxon-treatment>
