# Supplementary material for: ﻿New faunistic records of chironomids and phantom midges (Diptera, Chironomidae and Chaoboridae) from Ukraine indicate recent climatic refugia in the Eastern Carpathians
Source: Zookeys. 2024 Sep 9;1211:349–67. doi: 10.3897/zookeys.1211.125436 (PMC11406048; doi:10.3897/zookeys.1211.125436)
Supplement: XML Treatment for Cricotopus (Cricotopus) beckeri [file zookeys.1211.125436-treatment3.xml]

<!DOCTYPE tp:taxon-treatment
  PUBLIC "-//TaxonX//DTD Taxonomic Treatment Publishing DTD v0 20100105//EN" "tax-treatment-NSO.dtd">
<tp:taxon-treatment xmlns:tp="http://www.plazi.org/taxpub"><tp:treatment-meta><kwd-group><label>Taxon classification</label><kwd>
                <named-content content-type="kingdom">Animalia</named-content>
              </kwd><kwd>
                <named-content content-type="order">Diptera</named-content>
              </kwd><kwd>
                <named-content content-type="family">Chironomidae</named-content>
              </kwd></kwd-group><mixed-citation publication-type="journal"><person-group><name><surname>Bitušík</surname><given-names>Peter</given-names></name><name><surname>Novikmec</surname><given-names>Milan</given-names></name><name><surname>Svitok</surname><given-names>Marek</given-names></name><name><surname>Hamerlík</surname><given-names>Ladislav</given-names></name></person-group><article-title>﻿New faunistic records of chironomids and phantom midges (<tp:taxon-name><tp:taxon-name-part taxon-name-part-type="order">Diptera</tp:taxon-name-part></tp:taxon-name>, <tp:taxon-name><tp:taxon-name-part taxon-name-part-type="family">Chironomidae</tp:taxon-name-part></tp:taxon-name> and <tp:taxon-name><tp:taxon-name-part taxon-name-part-type="family">Chaoboridae</tp:taxon-name-part></tp:taxon-name>) from Ukraine indicate recent climatic refugia in the Eastern Carpathians</article-title><source>Zookeys</source><day>09</day><month>09</month><year>2024</year><volume>1211</volume><fpage>349</fpage><lpage>367</lpage><pub-id pub-id-type="doi">10.3897/zookeys.1211.125436</pub-id></mixed-citation></tp:treatment-meta><tp:nomenclature><label>﻿</label><tp:taxon-name><object-id xmlns:xlink="http://www.w3.org/1999/xlink" content-type="arpha" xlink:type="simple">563DDDB4-5632-5135-8F99-74AA007FA8AF</object-id><tp:taxon-name-part taxon-name-part-type="genus" reg="Cricotopus">Cricotopus</tp:taxon-name-part> (<tp:taxon-name-part taxon-name-part-type="subgenus" reg="Cricotopus">Cricotopus</tp:taxon-name-part>) <tp:taxon-name-part taxon-name-part-type="species" reg="beckeri">beckeri</tp:taxon-name-part></tp:taxon-name><tp:taxon-authority>Hirvenoja, 1973</tp:taxon-authority></tp:nomenclature><tp:treatment-sec sec-type="material" id="SECID0E6IBG"><title>Material examined.</title><p>1 pupal exuvium, Latoricja River (S4), 5 May 2018; 1 pupal exuvium, Rika River (S6); 2 pupal exuvia, Rika River (S8) above Zaperedillia village, 7 May 2018.</p></tp:treatment-sec><tp:treatment-sec sec-type="distribution" id="SECID0EEJBG"><title>Distribution.</title><p>Palaearctic. France, Spain, Greece, Madeira, Corsica, Turkey, Algeria, Morocco, Slovakia. Its questionable occurrence in Finland (<xref ref-type="bibr" rid="B5">Ashe and O’Connor 2012</xref>) was not accepted later <xref ref-type="bibr" rid="B79">Paasivirta (2014)</xref>.</p></tp:treatment-sec><tp:treatment-sec sec-type="habitat" id="SECID0ESJBG"><title>Habitat.</title><p>Principally inhabits the rhithral zone of streams at lower altitudes (<xref ref-type="bibr" rid="B38">Hirvenoja and Moubayed 1989</xref>; <xref ref-type="bibr" rid="B41">Kettani and Langton 2012</xref>; <xref ref-type="bibr" rid="B70">Moubayed-Breil and Ashe 2016</xref>).</p></tp:treatment-sec><tp:treatment-sec sec-type="remarks" id="SECID0EEKBG"><title>Remarks.</title><p><italic><tp:taxon-name><tp:taxon-name-part taxon-name-part-type="genus" reg="Cricotopus">Cricotopus</tp:taxon-name-part><tp:taxon-name-part taxon-name-part-type="species" reg="beckeri">beckeri</tp:taxon-name-part></tp:taxon-name></italic> has been considered an exclusively Mediterranean species (<xref ref-type="bibr" rid="B55">Laville and Reiss 1992</xref>). Our record is the second reliable finding in the Carpathians (<xref ref-type="bibr" rid="B16">Bitušík and Langton 1994</xref>) far from its continuous distribution. We assume that the isolated populations in the Carpathians could be remnants of once widespread populations, which currently survive in refugia due to adverse climatic conditions. Thus, they could be considered a climatic relict, as customary for some plant species (<xref ref-type="bibr" rid="B65">Molnár et al. 2017</xref>). Interestingly, <xref ref-type="bibr" rid="B84">Reiss (1986)</xref> already hypothesised that the extra-Mediterranean occurrence of another Mediterranean chironomid, <italic><tp:taxon-name><tp:taxon-name-part taxon-name-part-type="genus" reg="Paratanytarsus">Paratanytarsus</tp:taxon-name-part><tp:taxon-name-part taxon-name-part-type="species" reg="mediterraneus">mediterraneus</tp:taxon-name-part></tp:taxon-name></italic> Reiss, 1981, could have a relict character in the Middle Rhine.</p></tp:treatment-sec><ref-list><ref id="B5"><mixed-citation xmlns:xlink="http://www.w3.org/1999/xlink" xlink:type="simple"><person-group><name name-style="western"><surname>Ashe</surname><given-names>P</given-names></name><name name-style="western"><surname>O’Connor</surname><given-names>JP</given-names></name></person-group> (<year>2012</year>) <source>A World Catalogue of <tp:taxon-name><tp:taxon-name-part taxon-name-part-type="family">Chironomidae</tp:taxon-name-part></tp:taxon-name> (<tp:taxon-name><tp:taxon-name-part taxon-name-part-type="order">Diptera</tp:taxon-name-part></tp:taxon-name>). Part 2. <tp:taxon-name><tp:taxon-name-part taxon-name-part-type="subfamily">Orthocladiinae</tp:taxon-name-part></tp:taxon-name>.</source><publisher-name>Irish Biogeographical Society and National Museum of Ireland</publisher-name>, <publisher-loc>Dublin</publisher-loc>, <size units="page">968 pp</size>.</mixed-citation></ref><ref id="B79"><mixed-citation xmlns:xlink="http://www.w3.org/1999/xlink" xlink:type="simple"><person-group><name name-style="western"><surname>Paasivirta</surname><given-names>L</given-names></name></person-group> (<year>2014</year>) <article-title>Checklist of the family <tp:taxon-name><tp:taxon-name-part taxon-name-part-type="family">Chironomidae</tp:taxon-name-part></tp:taxon-name> (<tp:taxon-name><tp:taxon-name-part taxon-name-part-type="order">Diptera</tp:taxon-name-part></tp:taxon-name>) of Finland.</article-title><source>ZooKeys</source><volume>441</volume>: <fpage>63</fpage>–<lpage>90</lpage>. <ext-link xlink:href="10.3897/zookeys.441.7461" ext-link-type="doi" xlink:type="simple">https://doi.org/10.3897/zookeys.441.7461</ext-link></mixed-citation></ref><ref id="B38"><mixed-citation xmlns:xlink="http://www.w3.org/1999/xlink" xlink:type="simple"><person-group><name name-style="western"><surname>Hirvenoja</surname><given-names>M</given-names></name><name name-style="western"><surname>Moubayed</surname><given-names>J</given-names></name></person-group> (<year>1989</year>) <article-title>The adults and preimaginal stages of continental populations of <tp:taxon-name><tp:taxon-name-part taxon-name-part-type="genus">Cricotopus</tp:taxon-name-part> (<tp:taxon-name-part taxon-name-part-type="subgenus">Cricotopus</tp:taxon-name-part>) <tp:taxon-name-part taxon-name-part-type="species">beckeri</tp:taxon-name-part></tp:taxon-name> Hirvenoja (<tp:taxon-name><tp:taxon-name-part taxon-name-part-type="order">Diptera</tp:taxon-name-part></tp:taxon-name>, <tp:taxon-name><tp:taxon-name-part taxon-name-part-type="family">Chironomidae</tp:taxon-name-part></tp:taxon-name>).</article-title><source>Annales de Limnologie</source><volume>25</volume>(<issue>3</issue>): <fpage>251</fpage>–<lpage>254</lpage>. <ext-link xlink:href="10.1051/limn/1989027" ext-link-type="doi" xlink:type="simple">https://doi.org/10.1051/limn/1989027</ext-link></mixed-citation></ref><ref id="B41"><mixed-citation xmlns:xlink="http://www.w3.org/1999/xlink" xlink:type="simple"><person-group><name name-style="western"><surname>Kettani</surname><given-names>K</given-names></name><name name-style="western"><surname>Langton</surname><given-names>PH</given-names></name></person-group> (<year>2012</year>) <article-title>Les <tp:taxon-name><tp:taxon-name-part taxon-name-part-type="family">Chironomidae</tp:taxon-name-part></tp:taxon-name> du Maroc (<tp:taxon-name><tp:taxon-name-part taxon-name-part-type="order">Diptera</tp:taxon-name-part></tp:taxon-name>, <tp:taxon-name><tp:taxon-name-part taxon-name-part-type="suborder">Nematocera</tp:taxon-name-part></tp:taxon-name>).</article-title><source>Bulletin de la Société Entomologique de France</source><volume>117</volume>(<issue>4</issue>): <fpage>411</fpage>–<lpage>424</lpage>. <ext-link xlink:href="10.3406/bsef.2012.3065" ext-link-type="doi" xlink:type="simple">https://doi.org/10.3406/bsef.2012.3065</ext-link></mixed-citation></ref><ref id="B70"><mixed-citation xmlns:xlink="http://www.w3.org/1999/xlink" xlink:type="simple"><person-group><name name-style="western"><surname>Moubayed-Breil</surname><given-names>J</given-names></name><name name-style="western"><surname>Ashe</surname><given-names>P</given-names></name></person-group> (<year>2016</year>) <article-title>New records and additions to the database on the geographical distribution of some threatened chironomid species from continental France (<tp:taxon-name><tp:taxon-name-part taxon-name-part-type="order">Diptera</tp:taxon-name-part></tp:taxon-name>, <tp:taxon-name><tp:taxon-name-part taxon-name-part-type="family">Chironomidae</tp:taxon-name-part></tp:taxon-name>).</article-title><source>Ephemera</source><volume>16</volume>: <fpage>93</fpage>–<lpage>108</lpage>.</mixed-citation></ref><ref id="B55"><mixed-citation xmlns:xlink="http://www.w3.org/1999/xlink" xlink:type="simple"><person-group><name name-style="western"><surname>Laville</surname><given-names>H</given-names></name><name name-style="western"><surname>Reiss</surname><given-names>F</given-names></name></person-group> (<year>1992</year>) <article-title>The chironomid fauna of the Mediterranean region reviewed.</article-title><source>Netherlands Journal of Aquatic Ecology</source><volume>26</volume>(<issue>2–4</issue>): <fpage>239</fpage>–<lpage>245</lpage>. <ext-link xlink:href="10.1007/BF02255247" ext-link-type="doi" xlink:type="simple">https://doi.org/10.1007/BF02255247</ext-link></mixed-citation></ref><ref id="B16"><mixed-citation xmlns:xlink="http://www.w3.org/1999/xlink" xlink:type="simple"><person-group><name name-style="western"><surname>Bitušík</surname><given-names>P</given-names></name><name name-style="western"><surname>Langton</surname><given-names>PH</given-names></name></person-group> (<year>1994</year>) <article-title>Further new records of chironomids (<tp:taxon-name><tp:taxon-name-part taxon-name-part-type="order">Diptera</tp:taxon-name-part></tp:taxon-name>. <tp:taxon-name><tp:taxon-name-part taxon-name-part-type="family">Chironomidae</tp:taxon-name-part></tp:taxon-name>) from Slovakia.</article-title><source>Biologia</source><volume>49</volume>: <fpage>235</fpage>–<lpage>237</lpage>.</mixed-citation></ref><ref id="B65"><mixed-citation xmlns:xlink="http://www.w3.org/1999/xlink" xlink:type="simple"><person-group><name name-style="western"><surname>Molnár</surname><given-names>A</given-names></name><name name-style="western"><surname>Végvári</surname><given-names>Z</given-names></name><name name-style="western"><surname>Tóthmérész</surname><given-names>B</given-names></name></person-group> (<year>2017</year>) <article-title>Identification of floral relicts based on spatial distance of isolation.</article-title><source>Forests</source><volume>8</volume>(<issue>11</issue>): <fpage>459</fpage>. <ext-link xlink:href="10.3390/f8110459" ext-link-type="doi" xlink:type="simple">https://doi.org/10.3390/f8110459</ext-link></mixed-citation></ref><ref id="B84"><mixed-citation xmlns:xlink="http://www.w3.org/1999/xlink" xlink:type="simple"><person-group><name name-style="western"><surname>Reiss</surname><given-names>F</given-names></name></person-group> (<year>1986</year>) <article-title>A contribution to the zoogeography of the Turkish <tp:taxon-name><tp:taxon-name-part taxon-name-part-type="family">Chironomidae</tp:taxon-name-part></tp:taxon-name> (<tp:taxon-name><tp:taxon-name-part taxon-name-part-type="order">Diptera</tp:taxon-name-part></tp:taxon-name>).</article-title><source>Israel Journal of Entomology</source><volume>19</volume>: <fpage>161</fpage>–<lpage>170</lpage>.</mixed-citation></ref></ref-list></tp:taxon-treatment>
