# Supplementary material for: ﻿New faunistic records of chironomids and phantom midges (Diptera, Chironomidae and Chaoboridae) from Ukraine indicate recent climatic refugia in the Eastern Carpathians
Source: Zookeys. 2024 Sep 9;1211:349–67. doi: 10.3897/zookeys.1211.125436 (PMC11406048; doi:10.3897/zookeys.1211.125436)
Supplement: XML Treatment for Cricotopus (Cricotopus) pallidipes [file zookeys.1211.125436-treatment4.xml]

<!DOCTYPE tp:taxon-treatment
  PUBLIC "-//TaxonX//DTD Taxonomic Treatment Publishing DTD v0 20100105//EN" "tax-treatment-NSO.dtd">
<tp:taxon-treatment xmlns:tp="http://www.plazi.org/taxpub"><tp:treatment-meta><kwd-group><label>Taxon classification</label><kwd>
                <named-content content-type="kingdom">Animalia</named-content>
              </kwd><kwd>
                <named-content content-type="order">Diptera</named-content>
              </kwd><kwd>
                <named-content content-type="family">Chironomidae</named-content>
              </kwd></kwd-group><mixed-citation publication-type="journal"><person-group><name><surname>Bitušík</surname><given-names>Peter</given-names></name><name><surname>Novikmec</surname><given-names>Milan</given-names></name><name><surname>Svitok</surname><given-names>Marek</given-names></name><name><surname>Hamerlík</surname><given-names>Ladislav</given-names></name></person-group><article-title>﻿New faunistic records of chironomids and phantom midges (<tp:taxon-name><tp:taxon-name-part taxon-name-part-type="order">Diptera</tp:taxon-name-part></tp:taxon-name>, <tp:taxon-name><tp:taxon-name-part taxon-name-part-type="family">Chironomidae</tp:taxon-name-part></tp:taxon-name> and <tp:taxon-name><tp:taxon-name-part taxon-name-part-type="family">Chaoboridae</tp:taxon-name-part></tp:taxon-name>) from Ukraine indicate recent climatic refugia in the Eastern Carpathians</article-title><source>Zookeys</source><day>09</day><month>09</month><year>2024</year><volume>1211</volume><fpage>349</fpage><lpage>367</lpage><pub-id pub-id-type="doi">10.3897/zookeys.1211.125436</pub-id></mixed-citation></tp:treatment-meta><tp:nomenclature><label>﻿</label><tp:taxon-name><object-id xmlns:xlink="http://www.w3.org/1999/xlink" content-type="arpha" xlink:type="simple">755D51E5-0D69-5A2B-BDB0-8011CEB5801D</object-id><tp:taxon-name-part taxon-name-part-type="genus" reg="Cricotopus">Cricotopus</tp:taxon-name-part> (<tp:taxon-name-part taxon-name-part-type="subgenus" reg="Cricotopus">Cricotopus</tp:taxon-name-part>) <tp:taxon-name-part taxon-name-part-type="species" reg="pallidipes">pallidipes</tp:taxon-name-part></tp:taxon-name><tp:taxon-authority>Edwards, 1929</tp:taxon-authority></tp:nomenclature><tp:treatment-sec sec-type="material" id="SECID0EXMBG"><title>Material examined.</title><p>1 pupal exuvium, Rika River (S8), 7 May 2018.</p></tp:treatment-sec><tp:treatment-sec sec-type="distribution" id="SECID0E3MBG"><title>Distribution.</title><p>Palaearctic. Finland, Norway, France, Portugal, Spain, Germany, Great Britain, Ireland, Romania, Hungary, Russia, Lebanon, and Morocco (<xref ref-type="bibr" rid="B24">Cobo et al. 2002</xref>; <xref ref-type="bibr" rid="B97">Soriano and Cobo 2006</xref>; <xref ref-type="bibr" rid="B66">Móra et al. 2006</xref>; <xref ref-type="bibr" rid="B5">Ashe and O’Connor 2012</xref>).</p></tp:treatment-sec><tp:treatment-sec sec-type="habitat" id="SECID0ESNBG"><title>Habitat.</title><p>The ecological requirements of this species are still unclear. It has been found in flowing and stagnant waters in cold climatic zones (<xref ref-type="bibr" rid="B1">Aagaard et al. 1997</xref>; <xref ref-type="bibr" rid="B82">Pozdeev 2012</xref>) to warm rivers, canals, lakes, and marshes in central and southern Europe, and North Africa (e.g., <xref ref-type="bibr" rid="B56">Laville and Tourenq 1968</xref>; <xref ref-type="bibr" rid="B66">Móra et al. 2006</xref>; <xref ref-type="bibr" rid="B2">Abbou and Fahde 2017</xref>; <xref ref-type="bibr" rid="B68">Moubayed et al. 2019</xref>). French authors (<xref ref-type="bibr" rid="B104">Tourenq 1976</xref>; <xref ref-type="bibr" rid="B68">Moubayed et al. 2019</xref>) consider it a lacustrine species, tolerant of low oxygen content.</p></tp:treatment-sec><tp:treatment-sec sec-type="remarks" id="SECID0EYOBG"><title>Remarks.</title><p>Currently known only from few European countries. It does not seem to be abundant anywhere. In Bavaria and the Sauerland Mountains (Germany), it is listed among possibly endangered species; however, its status is unknown (<xref ref-type="bibr" rid="B78">Orendt and Reiff 2003</xref>; <xref ref-type="bibr" rid="B29">Dittmar 2012</xref>).</p></tp:treatment-sec><ref-list><ref id="B24"><mixed-citation xmlns:xlink="http://www.w3.org/1999/xlink" xlink:type="simple"><person-group><name name-style="western"><surname>Cobo</surname><given-names>F</given-names></name><name name-style="western"><surname>Soriano</surname><given-names>Ó</given-names></name><name name-style="western"><surname>Báez</surname><given-names>M</given-names></name></person-group> (<year>2002</year>) <article-title><tp:taxon-name><tp:taxon-name-part taxon-name-part-type="family">Chironomidae</tp:taxon-name-part></tp:taxon-name>.</article-title> In: <person-group><name name-style="western"><surname>Hjorth-Andersen</surname><given-names>MC-T</given-names></name></person-group> (<role>Ed.</role>) <issue-title>Catálogo de los Diptera de España, Portugal y Andorra.</issue-title><source>Sociedad Entomológica Aragonesa (SEA), Zaragoza</source>, <fpage>35</fpage>–<lpage>44</lpage>.</mixed-citation></ref><ref id="B97"><mixed-citation xmlns:xlink="http://www.w3.org/1999/xlink" xlink:type="simple"><person-group><name name-style="western"><surname>Soriano</surname><given-names>O</given-names></name><name name-style="western"><surname>Cobo</surname><given-names>F</given-names></name></person-group> (<year>2006</year>) Lista faunística de los quironómidos (<tp:taxon-name><tp:taxon-name-part taxon-name-part-type="order">Diptera</tp:taxon-name-part></tp:taxon-name>, <tp:taxon-name><tp:taxon-name-part taxon-name-part-type="family">Chironomidae</tp:taxon-name-part></tp:taxon-name>) de Madrid (España). Graellsia 62(Extra): 7–20. <ext-link xlink:href="10.3989/graellsia.2006.v62.iExtra.107" ext-link-type="doi" xlink:type="simple">https://doi.org/10.3989/graellsia.2006.v62.iExtra.107</ext-link></mixed-citation></ref><ref id="B66"><mixed-citation xmlns:xlink="http://www.w3.org/1999/xlink" xlink:type="simple"><person-group><name name-style="western"><surname>Móra</surname><given-names>A</given-names></name><name name-style="western"><surname>Tóth</surname><given-names>M</given-names></name><name name-style="western"><surname>Debreceni</surname><given-names>Á</given-names></name><name name-style="western"><surname>Csépes</surname><given-names>E</given-names></name></person-group> (<year>2006</year>) <article-title>Contribution to the chironomid fauna (<tp:taxon-name><tp:taxon-name-part taxon-name-part-type="order">Diptera</tp:taxon-name-part></tp:taxon-name>: <tp:taxon-name><tp:taxon-name-part taxon-name-part-type="family">Chironomidae</tp:taxon-name-part></tp:taxon-name>) of the Upper-Tisza, NE Hungary.</article-title><source>Folia Historico-naturalia Musei Matraensis</source><volume>30</volume>: <fpage>253</fpage>–<lpage>261</lpage>.</mixed-citation></ref><ref id="B5"><mixed-citation xmlns:xlink="http://www.w3.org/1999/xlink" xlink:type="simple"><person-group><name name-style="western"><surname>Ashe</surname><given-names>P</given-names></name><name name-style="western"><surname>O’Connor</surname><given-names>JP</given-names></name></person-group> (<year>2012</year>) <source>A World Catalogue of <tp:taxon-name><tp:taxon-name-part taxon-name-part-type="family">Chironomidae</tp:taxon-name-part></tp:taxon-name> (<tp:taxon-name><tp:taxon-name-part taxon-name-part-type="order">Diptera</tp:taxon-name-part></tp:taxon-name>). Part 2. <tp:taxon-name><tp:taxon-name-part taxon-name-part-type="subfamily">Orthocladiinae</tp:taxon-name-part></tp:taxon-name>.</source><publisher-name>Irish Biogeographical Society and National Museum of Ireland</publisher-name>, <publisher-loc>Dublin</publisher-loc>, <size units="page">968 pp</size>.</mixed-citation></ref><ref id="B1"><mixed-citation xmlns:xlink="http://www.w3.org/1999/xlink" xlink:type="simple"><person-group><name name-style="western"><surname>Aagaard</surname><given-names>K</given-names></name><name name-style="western"><surname>Solem</surname><given-names>JO</given-names></name><name name-style="western"><surname>Nøst</surname><given-names>T</given-names></name><name name-style="western"><surname>Hanssen</surname><given-names>O</given-names></name></person-group> (<year>1997</year>) The macrobenthos of the pristine stream, Skiftesåa, Høylandet, Norway. Hydrobiologia 348(1/2/3): 81–94. <ext-link xlink:href="10.1023/A:1003037200703" ext-link-type="doi" xlink:type="simple">https://doi.org/10.1023/A:1003037200703</ext-link></mixed-citation></ref><ref id="B82"><mixed-citation xmlns:xlink="http://www.w3.org/1999/xlink" xlink:type="simple"><person-group><name name-style="western"><surname>Pozdeev</surname><given-names>IV</given-names></name></person-group> (<year>2012</year>) <article-title>A new data on Chironomid fauna (<tp:taxon-name><tp:taxon-name-part taxon-name-part-type="order">Diptera</tp:taxon-name-part></tp:taxon-name>, <tp:taxon-name><tp:taxon-name-part taxon-name-part-type="family">Chironomidae</tp:taxon-name-part></tp:taxon-name>) of the Upper and Middle Kama River basin.</article-title><source>Evraziatskii Entomologicheskii Zhurnal</source><volume>11</volume>: <fpage>87</fpage>–<lpage>90</lpage>.</mixed-citation></ref><ref id="B56"><mixed-citation xmlns:xlink="http://www.w3.org/1999/xlink" xlink:type="simple"><person-group><name name-style="western"><surname>Laville</surname><given-names>H</given-names></name><name name-style="western"><surname>Tourenq</surname><given-names>JN</given-names></name></person-group> (<year>1968</year>) <article-title>Nouvelles récoltes de chironomides en Camargue et dans les Marismas du Guadalquivir (Diptères).</article-title><source>Annales de Limnologie</source><volume>4</volume>(<issue>1</issue>): <fpage>73</fpage>–<lpage>80</lpage>. <ext-link xlink:href="10.1051/limn/1968010" ext-link-type="doi" xlink:type="simple">https://doi.org/10.1051/limn/1968010</ext-link></mixed-citation></ref><ref id="B2"><mixed-citation xmlns:xlink="http://www.w3.org/1999/xlink" xlink:type="simple"><person-group><name name-style="western"><surname>Abbou</surname><given-names>F</given-names></name><name name-style="western"><surname>Fahde</surname><given-names>A</given-names></name></person-group> (<year>2017</year>) <article-title>Structure et diversité taxonomique des peuplements de macroinvertébrés benthiques du réseau hydrographique du bassin du Sebou (Maroc).</article-title><source>International Journal of Biological and Chemical Sciences</source><volume>11</volume>(<issue>4</issue>): <fpage>1785</fpage>–<lpage>1806</lpage>. <ext-link xlink:href="10.4314/ijbcs.v11i4.29" ext-link-type="doi" xlink:type="simple">https://doi.org/10.4314/ijbcs.v11i4.29</ext-link></mixed-citation></ref><ref id="B68"><mixed-citation xmlns:xlink="http://www.w3.org/1999/xlink" xlink:type="simple"><person-group><name name-style="western"><surname>Moubayed</surname><given-names>J</given-names></name><name name-style="western"><surname>Bernard</surname><given-names>A</given-names></name><name name-style="western"><surname>Claude</surname><given-names>J</given-names></name><name name-style="western"><surname>Decoin</surname><given-names>R</given-names></name><name name-style="western"><surname>Tissot</surname><given-names>B</given-names></name></person-group> (<year>2019</year>) <article-title>Inventaire des <tp:taxon-name><tp:taxon-name-part taxon-name-part-type="family">Chironomidae</tp:taxon-name-part></tp:taxon-name> de la réserve naturelle na-tionale du Lac de Remoray. II. Liste des espèces recen-sées en 2019 avec commentaires sur leur écologie et leur distribution géographique (<tp:taxon-name><tp:taxon-name-part taxon-name-part-type="order">Diptera</tp:taxon-name-part></tp:taxon-name>).</article-title><source>Ephemera</source><volume>20</volume>: <fpage>113</fpage>–<lpage>131</lpage>.</mixed-citation></ref><ref id="B104"><mixed-citation xmlns:xlink="http://www.w3.org/1999/xlink" xlink:type="simple"><person-group><name name-style="western"><surname>Tourenq</surname><given-names>JN</given-names></name></person-group> (<year>1976</year>) <article-title>Recherches écologiques sur les chironomides (<tp:taxon-name><tp:taxon-name-part taxon-name-part-type="order">Diptera</tp:taxon-name-part></tp:taxon-name>) de Camargue. I. Etude faunistique et biogéographique.</article-title><source>Annales de Limnologie</source><volume>12</volume>(<issue>1</issue>): <fpage>17</fpage>–<lpage>74</lpage>. <ext-link xlink:href="10.1051/limn/1976009" ext-link-type="doi" xlink:type="simple">https://doi.org/10.1051/limn/1976009</ext-link></mixed-citation></ref><ref id="B78"><mixed-citation xmlns:xlink="http://www.w3.org/1999/xlink" xlink:type="simple"><person-group><name name-style="western"><surname>Orendt</surname><given-names>C</given-names></name><name name-style="western"><surname>Reiff</surname><given-names>N</given-names></name></person-group> (<year>2003</year>) <article-title>Rote Liste gefährdeter Zuckmücken (<tp:taxon-name><tp:taxon-name-part taxon-name-part-type="order">Diptera</tp:taxon-name-part></tp:taxon-name>: <tp:taxon-name><tp:taxon-name-part taxon-name-part-type="family">Chironomidae</tp:taxon-name-part></tp:taxon-name>) Bayerns.</article-title><source>Bayerisches Landesamt für Umweltschutz</source><volume>166</volume>: <fpage>301</fpage>–<lpage>304</lpage>.</mixed-citation></ref><ref id="B29"><mixed-citation xmlns:xlink="http://www.w3.org/1999/xlink" xlink:type="simple"><person-group><name name-style="western"><surname>Dittmar</surname><given-names>H</given-names></name></person-group> (<year>2012</year>) <article-title>Beiträge zur aquatischen Insektenfauna des Sauerlandes.</article-title><source>Abhandlungen aus dem Westfalischen Museum fur Naturkunde</source><volume>74</volume>: <fpage>3</fpage>–<lpage>41</lpage>.</mixed-citation></ref></ref-list></tp:taxon-treatment>
