# Supplementary material for: ﻿New faunistic records of chironomids and phantom midges (Diptera, Chironomidae and Chaoboridae) from Ukraine indicate recent climatic refugia in the Eastern Carpathians
Source: Zookeys. 2024 Sep 9;1211:349–67. doi: 10.3897/zookeys.1211.125436 (PMC11406048; doi:10.3897/zookeys.1211.125436)
Supplement: XML Treatment for Eukiefferiella bedmari [file zookeys.1211.125436-treatment5.xml]

<!DOCTYPE tp:taxon-treatment
  PUBLIC "-//TaxonX//DTD Taxonomic Treatment Publishing DTD v0 20100105//EN" "tax-treatment-NSO.dtd">
<tp:taxon-treatment xmlns:tp="http://www.plazi.org/taxpub"><tp:treatment-meta><kwd-group><label>Taxon classification</label><kwd>
                <named-content content-type="kingdom">Animalia</named-content>
              </kwd><kwd>
                <named-content content-type="order">Diptera</named-content>
              </kwd><kwd>
                <named-content content-type="family">Chironomidae</named-content>
              </kwd></kwd-group><mixed-citation publication-type="journal"><person-group><name><surname>Bitušík</surname><given-names>Peter</given-names></name><name><surname>Novikmec</surname><given-names>Milan</given-names></name><name><surname>Svitok</surname><given-names>Marek</given-names></name><name><surname>Hamerlík</surname><given-names>Ladislav</given-names></name></person-group><article-title>﻿New faunistic records of chironomids and phantom midges (<tp:taxon-name><tp:taxon-name-part taxon-name-part-type="order">Diptera</tp:taxon-name-part></tp:taxon-name>, <tp:taxon-name><tp:taxon-name-part taxon-name-part-type="family">Chironomidae</tp:taxon-name-part></tp:taxon-name> and <tp:taxon-name><tp:taxon-name-part taxon-name-part-type="family">Chaoboridae</tp:taxon-name-part></tp:taxon-name>) from Ukraine indicate recent climatic refugia in the Eastern Carpathians</article-title><source>Zookeys</source><day>09</day><month>09</month><year>2024</year><volume>1211</volume><fpage>349</fpage><lpage>367</lpage><pub-id pub-id-type="doi">10.3897/zookeys.1211.125436</pub-id></mixed-citation></tp:treatment-meta><tp:nomenclature><label>﻿</label><tp:taxon-name>
              <object-id xmlns:xlink="http://www.w3.org/1999/xlink" content-type="arpha" xlink:type="simple">C916796D-EB5B-5760-AB6D-2E38A1250C61</object-id>
              <tp:taxon-name-part taxon-name-part-type="genus" reg="Eukiefferiella">Eukiefferiella</tp:taxon-name-part>
              <tp:taxon-name-part taxon-name-part-type="species" reg="bedmari">bedmari</tp:taxon-name-part>
            </tp:taxon-name><tp:taxon-authority>Vilchez-Quero &amp; Laville, 1987</tp:taxon-authority></tp:nomenclature><tp:treatment-sec sec-type="material" id="SECID0EKQBG"><title>Material examined.</title><p>3 pupal exuvia, Latoricja River (S4), 5 May 2018.</p></tp:treatment-sec><tp:treatment-sec sec-type="distribution" id="SECID0EPQBG"><title>Distribution.</title><p>Palaearctic. France, Spain, Greece, Corsica, Turkey, Lebanon, Algeria, and Morocco (<xref ref-type="bibr" rid="B5">Ashe and O’Connor 2012</xref>).</p></tp:treatment-sec><tp:treatment-sec sec-type="habitat" id="SECID0EZQBG"><title>Habitat.</title><p>Streams and rivers (<xref ref-type="bibr" rid="B54">Laville and Langton 2002</xref>; <xref ref-type="bibr" rid="B23">Chaib et al. 2013</xref>; <xref ref-type="bibr" rid="B70">Moubayed-Breil and Ashe 2016</xref>).</p></tp:treatment-sec><tp:treatment-sec sec-type="remarks" id="SECID0ELRBG"><title>Remarks.</title><p><italic><tp:taxon-name><tp:taxon-name-part taxon-name-part-type="genus" reg="Eukiefferiella">E.</tp:taxon-name-part><tp:taxon-name-part taxon-name-part-type="species" reg="bedmari">bedmari</tp:taxon-name-part></tp:taxon-name></italic> is a circum-mediterranean faunistic element (<xref ref-type="bibr" rid="B55">Laville and Reiss 1992</xref>; <xref ref-type="bibr" rid="B69">Moubayed-Breil 2008</xref>). Our unexpected extra-Mediterranean finding suggests the relict character of its population in the Carpathians (see comments to <italic><tp:taxon-name><tp:taxon-name-part taxon-name-part-type="genus" reg="Cricotopus">Cricotopus</tp:taxon-name-part><tp:taxon-name-part taxon-name-part-type="species" reg="beckeri">beckeri</tp:taxon-name-part></tp:taxon-name></italic>).</p></tp:treatment-sec><ref-list><ref id="B5"><mixed-citation xmlns:xlink="http://www.w3.org/1999/xlink" xlink:type="simple"><person-group><name name-style="western"><surname>Ashe</surname><given-names>P</given-names></name><name name-style="western"><surname>O’Connor</surname><given-names>JP</given-names></name></person-group> (<year>2012</year>) <source>A World Catalogue of <tp:taxon-name><tp:taxon-name-part taxon-name-part-type="family">Chironomidae</tp:taxon-name-part></tp:taxon-name> (<tp:taxon-name><tp:taxon-name-part taxon-name-part-type="order">Diptera</tp:taxon-name-part></tp:taxon-name>). Part 2. <tp:taxon-name><tp:taxon-name-part taxon-name-part-type="subfamily">Orthocladiinae</tp:taxon-name-part></tp:taxon-name>.</source><publisher-name>Irish Biogeographical Society and National Museum of Ireland</publisher-name>, <publisher-loc>Dublin</publisher-loc>, <size units="page">968 pp</size>.</mixed-citation></ref><ref id="B54"><mixed-citation xmlns:xlink="http://www.w3.org/1999/xlink" xlink:type="simple"><person-group><name name-style="western"><surname>Laville</surname><given-names>H</given-names></name><name name-style="western"><surname>Langton</surname><given-names>P</given-names></name></person-group> (<year>2002</year>) <article-title>The lotic <tp:taxon-name><tp:taxon-name-part taxon-name-part-type="family">Chironomidae</tp:taxon-name-part></tp:taxon-name> (<tp:taxon-name><tp:taxon-name-part taxon-name-part-type="order">Diptera</tp:taxon-name-part></tp:taxon-name>) of Corsica (France).</article-title><source>Annales de Limnologie</source><volume>38</volume>(<issue>1</issue>): <fpage>53</fpage>–<lpage>64</lpage>. <ext-link xlink:href="10.1051/limn/2002006" ext-link-type="doi" xlink:type="simple">https://doi.org/10.1051/limn/2002006</ext-link></mixed-citation></ref><ref id="B23"><mixed-citation xmlns:xlink="http://www.w3.org/1999/xlink" xlink:type="simple"><person-group><name name-style="western"><surname>Chaib</surname><given-names>N</given-names></name><name name-style="western"><surname>Bouhala</surname><given-names>Z</given-names></name><name name-style="western"><surname>Fouzari</surname><given-names>L</given-names></name><name name-style="western"><surname>Marziali</surname><given-names>L</given-names></name><name name-style="western"><surname>Samraoui</surname><given-names>B</given-names></name><name name-style="western"><surname>Rossaro</surname><given-names>B</given-names></name></person-group> (<year>2013</year>) <article-title>Environmental factors affecting the distribution of chironomid larvae of the Seybouse wadi, Northeastern Algeria.</article-title><source>Journal of Limnology</source><volume>72</volume>(<issue>2</issue>): <fpage>203</fpage>–<lpage>214</lpage>. <ext-link xlink:href="10.4081/jlimnol.2013.e16" ext-link-type="doi" xlink:type="simple">https://doi.org/10.4081/jlimnol.2013.e16</ext-link></mixed-citation></ref><ref id="B70"><mixed-citation xmlns:xlink="http://www.w3.org/1999/xlink" xlink:type="simple"><person-group><name name-style="western"><surname>Moubayed-Breil</surname><given-names>J</given-names></name><name name-style="western"><surname>Ashe</surname><given-names>P</given-names></name></person-group> (<year>2016</year>) <article-title>New records and additions to the database on the geographical distribution of some threatened chironomid species from continental France (<tp:taxon-name><tp:taxon-name-part taxon-name-part-type="order">Diptera</tp:taxon-name-part></tp:taxon-name>, <tp:taxon-name><tp:taxon-name-part taxon-name-part-type="family">Chironomidae</tp:taxon-name-part></tp:taxon-name>).</article-title><source>Ephemera</source><volume>16</volume>: <fpage>93</fpage>–<lpage>108</lpage>.</mixed-citation></ref><ref id="B55"><mixed-citation xmlns:xlink="http://www.w3.org/1999/xlink" xlink:type="simple"><person-group><name name-style="western"><surname>Laville</surname><given-names>H</given-names></name><name name-style="western"><surname>Reiss</surname><given-names>F</given-names></name></person-group> (<year>1992</year>) <article-title>The chironomid fauna of the Mediterranean region reviewed.</article-title><source>Netherlands Journal of Aquatic Ecology</source><volume>26</volume>(<issue>2–4</issue>): <fpage>239</fpage>–<lpage>245</lpage>. <ext-link xlink:href="10.1007/BF02255247" ext-link-type="doi" xlink:type="simple">https://doi.org/10.1007/BF02255247</ext-link></mixed-citation></ref><ref id="B69"><mixed-citation xmlns:xlink="http://www.w3.org/1999/xlink" xlink:type="simple"><person-group><name name-style="western"><surname>Moubayed-Breil</surname><given-names>J</given-names></name></person-group> (<year>2008</year>) <article-title>Non-biting midges from Continental France: New records, faunal and biogeographical outline (<tp:taxon-name><tp:taxon-name-part taxon-name-part-type="order">Diptera</tp:taxon-name-part></tp:taxon-name>, <tp:taxon-name><tp:taxon-name-part taxon-name-part-type="family">Chironomidae</tp:taxon-name-part></tp:taxon-name>).</article-title><source>Ephemera</source><volume>9</volume>: <fpage>17</fpage>–<lpage>32</lpage>.</mixed-citation></ref></ref-list></tp:taxon-treatment>
