# Supplementary material for: ﻿New faunistic records of chironomids and phantom midges (Diptera, Chironomidae and Chaoboridae) from Ukraine indicate recent climatic refugia in the Eastern Carpathians
Source: Zookeys. 2024 Sep 9;1211:349–67. doi: 10.3897/zookeys.1211.125436 (PMC11406048; doi:10.3897/zookeys.1211.125436)
Supplement: XML Treatment for Orthocladius (Orthocladius) rivinus [file zookeys.1211.125436-treatment6.xml]

<!DOCTYPE tp:taxon-treatment
  PUBLIC "-//TaxonX//DTD Taxonomic Treatment Publishing DTD v0 20100105//EN" "tax-treatment-NSO.dtd">
<tp:taxon-treatment xmlns:tp="http://www.plazi.org/taxpub"><tp:treatment-meta><kwd-group><label>Taxon classification</label><kwd>
                <named-content content-type="kingdom">Animalia</named-content>
              </kwd><kwd>
                <named-content content-type="order">Diptera</named-content>
              </kwd><kwd>
                <named-content content-type="family">Chironomidae</named-content>
              </kwd></kwd-group><mixed-citation publication-type="journal"><person-group><name><surname>Bitušík</surname><given-names>Peter</given-names></name><name><surname>Novikmec</surname><given-names>Milan</given-names></name><name><surname>Svitok</surname><given-names>Marek</given-names></name><name><surname>Hamerlík</surname><given-names>Ladislav</given-names></name></person-group><article-title>﻿New faunistic records of chironomids and phantom midges (<tp:taxon-name><tp:taxon-name-part taxon-name-part-type="order">Diptera</tp:taxon-name-part></tp:taxon-name>, <tp:taxon-name><tp:taxon-name-part taxon-name-part-type="family">Chironomidae</tp:taxon-name-part></tp:taxon-name> and <tp:taxon-name><tp:taxon-name-part taxon-name-part-type="family">Chaoboridae</tp:taxon-name-part></tp:taxon-name>) from Ukraine indicate recent climatic refugia in the Eastern Carpathians</article-title><source>Zookeys</source><day>09</day><month>09</month><year>2024</year><volume>1211</volume><fpage>349</fpage><lpage>367</lpage><pub-id pub-id-type="doi">10.3897/zookeys.1211.125436</pub-id></mixed-citation></tp:treatment-meta><tp:nomenclature><label>﻿</label><tp:taxon-name><object-id xmlns:xlink="http://www.w3.org/1999/xlink" content-type="arpha" xlink:type="simple">6DF9222C-78D4-53BA-82C9-22D717919E0B</object-id><tp:taxon-name-part taxon-name-part-type="genus" reg="Orthocladius">Orthocladius</tp:taxon-name-part> (<tp:taxon-name-part taxon-name-part-type="subgenus" reg="Orthocladius">Orthocladius</tp:taxon-name-part>) <tp:taxon-name-part taxon-name-part-type="species" reg="rivinus">rivinus</tp:taxon-name-part></tp:taxon-name><tp:taxon-authority>Potthast, 1914</tp:taxon-authority></tp:nomenclature><tp:treatment-sec sec-type="material" id="SECID0EWTBG"><title>Material examined.</title><p>1 pupal exuvium, left-hand tributary of Zhdenivka River (S3), 7 May 2018.</p></tp:treatment-sec><tp:treatment-sec sec-type="distribution" id="SECID0E2TBG"><title>Distribution.</title><p>Palaearctic. Norway, Great Britain, Ireland, Austria, Slovakia, Hungary, Poland, Belarus, Germany, Switzerland, France, Italy, Spain, Canary Islands, and Portugal (<xref ref-type="bibr" rid="B24">Cobo et al. 2002</xref>; <xref ref-type="bibr" rid="B5">Ashe and O’Connor 2012</xref>; <xref ref-type="bibr" rid="B64">Moller Pillot 2013</xref>; <xref ref-type="bibr" rid="B67">Móra et al. 2013</xref>; <xref ref-type="bibr" rid="B96">Sołtys-Lelek et al. 2014</xref>).</p></tp:treatment-sec><tp:treatment-sec sec-type="habitat" id="SECID0EVUBG"><title>Habitat.</title><p>Rheophilic species inhabiting springs and flowing waters from small streams to large rivers, although it has been reported also from lakes (<xref ref-type="bibr" rid="B52">Langton and Visser 2003</xref>). <xref ref-type="bibr" rid="B89">Rossaro et al. (2003)</xref> underline its preference for cold waters, but some findings question this (e.g., <xref ref-type="bibr" rid="B49">Langton and Orendt 1996</xref>; <xref ref-type="bibr" rid="B67">Móra et al. 2013</xref>).</p></tp:treatment-sec><tp:treatment-sec sec-type="remarks" id="SECID0ELVBG"><title>Remarks.</title><p>The species is known from a few European countries and is generally considered rare. Like the ambiguous data on its ecology, this may also be the result of misidentification.</p></tp:treatment-sec><ref-list><ref id="B24"><mixed-citation xmlns:xlink="http://www.w3.org/1999/xlink" xlink:type="simple"><person-group><name name-style="western"><surname>Cobo</surname><given-names>F</given-names></name><name name-style="western"><surname>Soriano</surname><given-names>Ó</given-names></name><name name-style="western"><surname>Báez</surname><given-names>M</given-names></name></person-group> (<year>2002</year>) <article-title><tp:taxon-name><tp:taxon-name-part taxon-name-part-type="family">Chironomidae</tp:taxon-name-part></tp:taxon-name>.</article-title> In: <person-group><name name-style="western"><surname>Hjorth-Andersen</surname><given-names>MC-T</given-names></name></person-group> (<role>Ed.</role>) <issue-title>Catálogo de los Diptera de España, Portugal y Andorra.</issue-title><source>Sociedad Entomológica Aragonesa (SEA), Zaragoza</source>, <fpage>35</fpage>–<lpage>44</lpage>.</mixed-citation></ref><ref id="B5"><mixed-citation xmlns:xlink="http://www.w3.org/1999/xlink" xlink:type="simple"><person-group><name name-style="western"><surname>Ashe</surname><given-names>P</given-names></name><name name-style="western"><surname>O’Connor</surname><given-names>JP</given-names></name></person-group> (<year>2012</year>) <source>A World Catalogue of <tp:taxon-name><tp:taxon-name-part taxon-name-part-type="family">Chironomidae</tp:taxon-name-part></tp:taxon-name> (<tp:taxon-name><tp:taxon-name-part taxon-name-part-type="order">Diptera</tp:taxon-name-part></tp:taxon-name>). Part 2. <tp:taxon-name><tp:taxon-name-part taxon-name-part-type="subfamily">Orthocladiinae</tp:taxon-name-part></tp:taxon-name>.</source><publisher-name>Irish Biogeographical Society and National Museum of Ireland</publisher-name>, <publisher-loc>Dublin</publisher-loc>, <size units="page">968 pp</size>.</mixed-citation></ref><ref id="B64"><mixed-citation xmlns:xlink="http://www.w3.org/1999/xlink" xlink:type="simple"><person-group><name name-style="western"><surname>Moller Pillot</surname><given-names>HKM</given-names></name></person-group> (<year>2013</year>) <source><tp:taxon-name><tp:taxon-name-part taxon-name-part-type="family">Chironomidae</tp:taxon-name-part></tp:taxon-name> Larvae of the Netherlands and Adjacent Lowlands. Biology and Ecology of the aquatic <tp:taxon-name><tp:taxon-name-part taxon-name-part-type="subfamily">Orthocladiinae</tp:taxon-name-part></tp:taxon-name>.</source><publisher-name>KNNV Publishing</publisher-name>, <publisher-loc>Zeist</publisher-loc>, <size units="page">312 pp</size>.</mixed-citation></ref><ref id="B67"><mixed-citation xmlns:xlink="http://www.w3.org/1999/xlink" xlink:type="simple"><person-group><name name-style="western"><surname>Móra</surname><given-names>A</given-names></name><name name-style="western"><surname>Polyák</surname><given-names>L</given-names></name><name name-style="western"><surname>Farkas</surname><given-names>A</given-names></name></person-group> (<year>2013</year>) <article-title>Contribution to the <tp:taxon-name><tp:taxon-name-part taxon-name-part-type="family">Chironomidae</tp:taxon-name-part></tp:taxon-name> (<tp:taxon-name><tp:taxon-name-part taxon-name-part-type="order">Diptera</tp:taxon-name-part></tp:taxon-name>) fauna of the Sajó/Slaná River, Hungary and Slovakia.</article-title><source>Acta Biologica Debrecina-Suplemmentum Oecologica Hungarica</source><volume>31</volume>: <fpage>69</fpage>–<lpage>81</lpage>.</mixed-citation></ref><ref id="B96"><mixed-citation xmlns:xlink="http://www.w3.org/1999/xlink" xlink:type="simple"><person-group><name name-style="western"><surname>Sołtys-Lelek</surname><given-names>A</given-names></name><name name-style="western"><surname>Barabasz-Krasny</surname><given-names>B</given-names></name><name name-style="western"><surname>Możdżeń</surname><given-names>K</given-names></name></person-group> (<year>2014</year>) <article-title>Selected aspects of the protection of biotopes on the example of the Ojców National Park (Southern Poland).</article-title><source>Annales Universitatis Paedagogicae Cracoviensis</source><volume>174</volume>: <fpage>98</fpage>–<lpage>117</lpage>.</mixed-citation></ref><ref id="B52"><mixed-citation xmlns:xlink="http://www.w3.org/1999/xlink" xlink:type="simple"><person-group><name name-style="western"><surname>Langton</surname><given-names>PH</given-names></name><name name-style="western"><surname>Visser</surname><given-names>H</given-names></name></person-group> (<year>2003</year>) <tp:taxon-name><tp:taxon-name-part taxon-name-part-type="family">Chironomidae</tp:taxon-name-part></tp:taxon-name> exuvia. A key to pupal exuvia of the West Palaearctic Region. Interactive Identification System for the Europaean Limnofauna (IISEL), World Biodiversity Database, CD–ROM Series.</mixed-citation></ref><ref id="B89"><mixed-citation xmlns:xlink="http://www.w3.org/1999/xlink" xlink:type="simple"><person-group><name name-style="western"><surname>Rossaro</surname><given-names>B</given-names></name><name name-style="western"><surname>Lencioni</surname><given-names>V</given-names></name><name name-style="western"><surname>Casalegno</surname><given-names>C</given-names></name></person-group> (<year>2003</year>) <article-title>Revision of West Palaearctic species of <italic><tp:taxon-name><tp:taxon-name-part taxon-name-part-type="genus">Orthocladius</tp:taxon-name-part></tp:taxon-name></italic> s. str. van der Wulp, 1874 (<tp:taxon-name><tp:taxon-name-part taxon-name-part-type="order">Diptera</tp:taxon-name-part></tp:taxon-name>: <tp:taxon-name><tp:taxon-name-part taxon-name-part-type="family">Chironomidae</tp:taxon-name-part></tp:taxon-name>: <tp:taxon-name><tp:taxon-name-part taxon-name-part-type="subfamily">Orthocladiinae</tp:taxon-name-part></tp:taxon-name>), with a new key to species. Studi Trentini di Scienze Naturali.</article-title><source>Acta Biologica</source><volume>79</volume>: <fpage>213</fpage>–<lpage>241</lpage>.</mixed-citation></ref><ref id="B49"><mixed-citation xmlns:xlink="http://www.w3.org/1999/xlink" xlink:type="simple"><person-group><name name-style="western"><surname>Langton</surname><given-names>PH</given-names></name><name name-style="western"><surname>Orendt</surname><given-names>C</given-names></name></person-group> (<year>1996</year>) <article-title>A collection of <tp:taxon-name><tp:taxon-name-part taxon-name-part-type="family">Chironomidae</tp:taxon-name-part></tp:taxon-name> from La Gomera, Canary Islands.</article-title><source>Entomologist’s Gazette</source><volume>47</volume>: <fpage>279</fpage>–<lpage>281</lpage>.</mixed-citation></ref></ref-list></tp:taxon-treatment>
