# Supplementary material for: ﻿New faunistic records of chironomids and phantom midges (Diptera, Chironomidae and Chaoboridae) from Ukraine indicate recent climatic refugia in the Eastern Carpathians
Source: Zookeys. 2024 Sep 9;1211:349–67. doi: 10.3897/zookeys.1211.125436 (PMC11406048; doi:10.3897/zookeys.1211.125436)
Supplement: XML Treatment for Psectrocladius (Psectrocladius) schlienzi [file zookeys.1211.125436-treatment7.xml]

<!DOCTYPE tp:taxon-treatment
  PUBLIC "-//TaxonX//DTD Taxonomic Treatment Publishing DTD v0 20100105//EN" "tax-treatment-NSO.dtd">
<tp:taxon-treatment xmlns:tp="http://www.plazi.org/taxpub"><tp:treatment-meta><kwd-group><label>Taxon classification</label><kwd>
                <named-content content-type="kingdom">Animalia</named-content>
              </kwd><kwd>
                <named-content content-type="order">Diptera</named-content>
              </kwd><kwd>
                <named-content content-type="family">Chironomidae</named-content>
              </kwd></kwd-group><mixed-citation publication-type="journal"><person-group><name><surname>Bitušík</surname><given-names>Peter</given-names></name><name><surname>Novikmec</surname><given-names>Milan</given-names></name><name><surname>Svitok</surname><given-names>Marek</given-names></name><name><surname>Hamerlík</surname><given-names>Ladislav</given-names></name></person-group><article-title>﻿New faunistic records of chironomids and phantom midges (<tp:taxon-name><tp:taxon-name-part taxon-name-part-type="order">Diptera</tp:taxon-name-part></tp:taxon-name>, <tp:taxon-name><tp:taxon-name-part taxon-name-part-type="family">Chironomidae</tp:taxon-name-part></tp:taxon-name> and <tp:taxon-name><tp:taxon-name-part taxon-name-part-type="family">Chaoboridae</tp:taxon-name-part></tp:taxon-name>) from Ukraine indicate recent climatic refugia in the Eastern Carpathians</article-title><source>Zookeys</source><day>09</day><month>09</month><year>2024</year><volume>1211</volume><fpage>349</fpage><lpage>367</lpage><pub-id pub-id-type="doi">10.3897/zookeys.1211.125436</pub-id></mixed-citation></tp:treatment-meta><tp:nomenclature><label>﻿</label><tp:taxon-name><object-id xmlns:xlink="http://www.w3.org/1999/xlink" content-type="arpha" xlink:type="simple">1ED69ECE-E09E-5E09-88BA-2A1EB3B2DCAD</object-id><tp:taxon-name-part taxon-name-part-type="genus" reg="Psectrocladius">Psectrocladius</tp:taxon-name-part> (<tp:taxon-name-part taxon-name-part-type="subgenus" reg="Psectrocladius">Psectrocladius</tp:taxon-name-part>) <tp:taxon-name-part taxon-name-part-type="species" reg="schlienzi">schlienzi</tp:taxon-name-part></tp:taxon-name><tp:taxon-authority>Wuelker, 1956</tp:taxon-authority></tp:nomenclature><tp:treatment-sec sec-type="material" id="SECID0EXWBG"><title>Material examined.</title><p>1 pupal exuvium, Lake Sinevir (L1), 7 May 2018.</p></tp:treatment-sec><tp:treatment-sec sec-type="distribution" id="SECID0E3WBG"><title>Distribution.</title><p>Palaearctic? In addition to some European countries (Austria, Denmark, Finland, Germany, Great Britain, Italy, Moldova, Netherlands, Norway, Portugal, Slovakia, Czech Republic, Spain, Sweden, Switzerland; <xref ref-type="bibr" rid="B5">Ashe and O’Connor 2012</xref>; <xref ref-type="bibr" rid="B101">Syrovátka and Langton 2015</xref>), it was also recorded in Mongolia (<xref ref-type="bibr" rid="B37">Hayford 2005</xref>). However, the species may have a Holarctic distribution, provided that its presence in North America can be confirmed (<xref ref-type="bibr" rid="B95">Sealock and Ferrington 2008</xref>). <xref ref-type="bibr" rid="B13">Baranov et al. (2024)</xref> found a species resembling <italic><tp:taxon-name><tp:taxon-name-part taxon-name-part-type="genus" reg="Psectrocladius">P.</tp:taxon-name-part><tp:taxon-name-part taxon-name-part-type="species" reg="schlienzi">schlienzi</tp:taxon-name-part></tp:taxon-name></italic> in Namibia, but it is possible that the specimen belongs to a yet undescribed species of <italic><tp:taxon-name><tp:taxon-name-part taxon-name-part-type="genus" reg="Psectrocladius">Psectrocladius</tp:taxon-name-part></tp:taxon-name></italic> related to <italic><tp:taxon-name><tp:taxon-name-part taxon-name-part-type="genus" reg="Psectrocladius">P.</tp:taxon-name-part><tp:taxon-name-part taxon-name-part-type="species" reg="schlienzi">schlienzi</tp:taxon-name-part></tp:taxon-name></italic>.</p></tp:treatment-sec><tp:treatment-sec sec-type="habitat" id="SECID0ETYBG"><title>Habitat.</title><p>Different types of stagnant waters from lakes to pools. For example, the only record from the Carpathians comes from a shallow pond in an exploited part of an alkaline fen (<xref ref-type="bibr" rid="B15">Bitušík and Illéšová 1998</xref>). Its occurrence in slowly flowing waters is exceptional (<xref ref-type="bibr" rid="B26">de Beauvesère-Storm and Tempelman 2009</xref>).</p></tp:treatment-sec><tp:treatment-sec sec-type="remarks" id="SECID0EBZBG"><title>Remarks.</title><p>The records are scattered across Europe, and it seems that the species is not abundant anywhere (<xref ref-type="bibr" rid="B64">Moller Pillot 2013</xref>).</p></tp:treatment-sec><ref-list><ref id="B5"><mixed-citation xmlns:xlink="http://www.w3.org/1999/xlink" xlink:type="simple"><person-group><name name-style="western"><surname>Ashe</surname><given-names>P</given-names></name><name name-style="western"><surname>O’Connor</surname><given-names>JP</given-names></name></person-group> (<year>2012</year>) <source>A World Catalogue of <tp:taxon-name><tp:taxon-name-part taxon-name-part-type="family">Chironomidae</tp:taxon-name-part></tp:taxon-name> (<tp:taxon-name><tp:taxon-name-part taxon-name-part-type="order">Diptera</tp:taxon-name-part></tp:taxon-name>). Part 2. <tp:taxon-name><tp:taxon-name-part taxon-name-part-type="subfamily">Orthocladiinae</tp:taxon-name-part></tp:taxon-name>.</source><publisher-name>Irish Biogeographical Society and National Museum of Ireland</publisher-name>, <publisher-loc>Dublin</publisher-loc>, <size units="page">968 pp</size>.</mixed-citation></ref><ref id="B101"><mixed-citation xmlns:xlink="http://www.w3.org/1999/xlink" xlink:type="simple"><person-group><name name-style="western"><surname>Syrovátka</surname><given-names>V</given-names></name><name name-style="western"><surname>Langton</surname><given-names>PH</given-names></name></person-group> (<year>2015</year>) <article-title>First records of <italic><tp:taxon-name><tp:taxon-name-part taxon-name-part-type="genus">Lasiodiamesa</tp:taxon-name-part><tp:taxon-name-part taxon-name-part-type="species">gracilis</tp:taxon-name-part></tp:taxon-name></italic> (Kieffer, 1924), <italic><tp:taxon-name><tp:taxon-name-part taxon-name-part-type="genus">Parochlus</tp:taxon-name-part><tp:taxon-name-part taxon-name-part-type="species">kiefferi</tp:taxon-name-part></tp:taxon-name></italic> (Garrett, 1925) and several other <tp:taxon-name><tp:taxon-name-part taxon-name-part-type="family">Chironomidae</tp:taxon-name-part></tp:taxon-name> from the Czech Republic and Slovakia.</article-title><source>Chironomus</source><volume>28</volume>(<issue>28</issue>): <fpage>45</fpage>–<lpage>56</lpage>. <ext-link xlink:href="10.5324/cjcr.v0i28.1953" ext-link-type="doi" xlink:type="simple">https://doi.org/10.5324/cjcr.v0i28.1953</ext-link></mixed-citation></ref><ref id="B37"><mixed-citation xmlns:xlink="http://www.w3.org/1999/xlink" xlink:type="simple"><person-group><name name-style="western"><surname>Hayford</surname><given-names>B</given-names></name></person-group> (<year>2005</year>) <article-title>New records of <tp:taxon-name><tp:taxon-name-part taxon-name-part-type="family">Chironomidae</tp:taxon-name-part></tp:taxon-name> (<tp:taxon-name><tp:taxon-name-part taxon-name-part-type="class">Insecta</tp:taxon-name-part></tp:taxon-name>: <tp:taxon-name><tp:taxon-name-part taxon-name-part-type="order">Diptera</tp:taxon-name-part></tp:taxon-name>) from Mongolia with review of distribution and biogeography of Mongolian <tp:taxon-name><tp:taxon-name-part taxon-name-part-type="family">Chironomidae</tp:taxon-name-part></tp:taxon-name>.</article-title><source>Journal of the Kansas Entomological Society</source><volume>78</volume>(<issue>2</issue>): <fpage>192</fpage>–<lpage>200</lpage>. <ext-link xlink:href="10.2317/0406.24.1" ext-link-type="doi" xlink:type="simple">https://doi.org/10.2317/0406.24.1</ext-link></mixed-citation></ref><ref id="B95"><mixed-citation xmlns:xlink="http://www.w3.org/1999/xlink" xlink:type="simple"><person-group><name name-style="western"><surname>Sealock</surname><given-names>AW</given-names></name><name name-style="western"><surname>Ferrington</surname><given-names>LC</given-names></name></person-group> (<year>2008</year>) <source>Key and descriptions of the <tp:taxon-name><tp:taxon-name-part taxon-name-part-type="family">Chironomidae</tp:taxon-name-part></tp:taxon-name> pupal exuvia of Hardwood Creek, near Hugo, Minnesota.</source><publisher-name>Chironomidae Research Group</publisher-name>, <publisher-loc>University of Minnesota, St. Paul</publisher-loc>, <size units="page">86 pp</size>.</mixed-citation></ref><ref id="B13"><mixed-citation xmlns:xlink="http://www.w3.org/1999/xlink" xlink:type="simple"><person-group><name name-style="western"><surname>Baranov</surname><given-names>V</given-names></name><name name-style="western"><surname>Lin</surname><given-names>X</given-names></name><name name-style="western"><surname>Hübner</surname><given-names>J</given-names></name><name name-style="western"><surname>Chimeno</surname><given-names>C</given-names></name></person-group> (<year>2024</year>) <article-title>Uncovering the hidden diversity of non-biting midges (<tp:taxon-name><tp:taxon-name-part taxon-name-part-type="order">Diptera</tp:taxon-name-part></tp:taxon-name>, <tp:taxon-name><tp:taxon-name-part taxon-name-part-type="family">Chironomidae</tp:taxon-name-part></tp:taxon-name>) from central Namibia, using morphology and DNA barcodes.</article-title><source>African Invertebrates</source><volume>65</volume>(<issue>1</issue>): <fpage>13</fpage>–<lpage>36</lpage>. <ext-link xlink:href="10.3897/afrinvertebr.65.111920" ext-link-type="doi" xlink:type="simple">https://doi.org/10.3897/afrinvertebr.65.111920</ext-link></mixed-citation></ref><ref id="B15"><mixed-citation xmlns:xlink="http://www.w3.org/1999/xlink" xlink:type="simple"><person-group><name name-style="western"><surname>Bitušík</surname><given-names>P</given-names></name><name name-style="western"><surname>Illéšová</surname><given-names>D</given-names></name></person-group> (<year>1998</year>) <article-title>New records of <tp:taxon-name><tp:taxon-name-part taxon-name-part-type="family">Chironomidae</tp:taxon-name-part></tp:taxon-name> (<tp:taxon-name><tp:taxon-name-part taxon-name-part-type="order">Diptera</tp:taxon-name-part></tp:taxon-name>, <tp:taxon-name><tp:taxon-name-part taxon-name-part-type="suborder">Nematocera</tp:taxon-name-part></tp:taxon-name>) from Slovakia.</article-title><source>Biologia</source><volume>53</volume>: <fpage>238</fpage>–<lpage>238</lpage>.</mixed-citation></ref><ref id="B26"><mixed-citation xmlns:xlink="http://www.w3.org/1999/xlink" xlink:type="simple"><person-group><name name-style="western"><surname>de Beauvesère-Storm</surname><given-names>A</given-names></name><name name-style="western"><surname>Tempelman</surname><given-names>D</given-names></name></person-group> (<year>2009</year>) <article-title>De dansmug <tp:taxon-name><tp:taxon-name-part taxon-name-part-type="genus">Psectrocladius</tp:taxon-name-part></tp:taxon-name><tp:taxon-name><tp:taxon-name-part taxon-name-part-type="genus"/><tp:taxon-name-part taxon-name-part-type="species">schlienzi</tp:taxon-name-part></tp:taxon-name> nieuw voor Nederland, met een beschrijving van de larve (<tp:taxon-name><tp:taxon-name-part taxon-name-part-type="order">Diptera</tp:taxon-name-part></tp:taxon-name>: <tp:taxon-name><tp:taxon-name-part taxon-name-part-type="family">Chironomidae</tp:taxon-name-part></tp:taxon-name>).</article-title><source>Nederlandse Faunistische Mededelingen</source><volume>30</volume>: <fpage>17</fpage>–<lpage>22</lpage>.</mixed-citation></ref><ref id="B64"><mixed-citation xmlns:xlink="http://www.w3.org/1999/xlink" xlink:type="simple"><person-group><name name-style="western"><surname>Moller Pillot</surname><given-names>HKM</given-names></name></person-group> (<year>2013</year>) <source><tp:taxon-name><tp:taxon-name-part taxon-name-part-type="family">Chironomidae</tp:taxon-name-part></tp:taxon-name> Larvae of the Netherlands and Adjacent Lowlands. Biology and Ecology of the aquatic <tp:taxon-name><tp:taxon-name-part taxon-name-part-type="subfamily">Orthocladiinae</tp:taxon-name-part></tp:taxon-name>.</source><publisher-name>KNNV Publishing</publisher-name>, <publisher-loc>Zeist</publisher-loc>, <size units="page">312 pp</size>.</mixed-citation></ref></ref-list></tp:taxon-treatment>
