# Supplementary material for: ﻿New faunistic records of chironomids and phantom midges (Diptera, Chironomidae and Chaoboridae) from Ukraine indicate recent climatic refugia in the Eastern Carpathians
Source: Zookeys. 2024 Sep 9;1211:349–67. doi: 10.3897/zookeys.1211.125436 (PMC11406048; doi:10.3897/zookeys.1211.125436)
Supplement: XML Treatment for Pseudorthocladius (Pseudorthocladius) berthelemyi [file zookeys.1211.125436-treatment8.xml]

<!DOCTYPE tp:taxon-treatment
  PUBLIC "-//TaxonX//DTD Taxonomic Treatment Publishing DTD v0 20100105//EN" "tax-treatment-NSO.dtd">
<tp:taxon-treatment xmlns:tp="http://www.plazi.org/taxpub"><tp:treatment-meta><kwd-group><label>Taxon classification</label><kwd>
                <named-content content-type="kingdom">Animalia</named-content>
              </kwd><kwd>
                <named-content content-type="order">Diptera</named-content>
              </kwd><kwd>
                <named-content content-type="family">Chironomidae</named-content>
              </kwd></kwd-group><mixed-citation publication-type="journal"><person-group><name><surname>Bitušík</surname><given-names>Peter</given-names></name><name><surname>Novikmec</surname><given-names>Milan</given-names></name><name><surname>Svitok</surname><given-names>Marek</given-names></name><name><surname>Hamerlík</surname><given-names>Ladislav</given-names></name></person-group><article-title>﻿New faunistic records of chironomids and phantom midges (<tp:taxon-name><tp:taxon-name-part taxon-name-part-type="order">Diptera</tp:taxon-name-part></tp:taxon-name>, <tp:taxon-name><tp:taxon-name-part taxon-name-part-type="family">Chironomidae</tp:taxon-name-part></tp:taxon-name> and <tp:taxon-name><tp:taxon-name-part taxon-name-part-type="family">Chaoboridae</tp:taxon-name-part></tp:taxon-name>) from Ukraine indicate recent climatic refugia in the Eastern Carpathians</article-title><source>Zookeys</source><day>09</day><month>09</month><year>2024</year><volume>1211</volume><fpage>349</fpage><lpage>367</lpage><pub-id pub-id-type="doi">10.3897/zookeys.1211.125436</pub-id></mixed-citation></tp:treatment-meta><tp:nomenclature><label>﻿</label><tp:taxon-name><object-id xmlns:xlink="http://www.w3.org/1999/xlink" content-type="arpha" xlink:type="simple">CAC4437C-BCAD-5948-A382-A40E87AE9C11</object-id><tp:taxon-name-part taxon-name-part-type="genus" reg="Pseudorthocladius">Pseudorthocladius</tp:taxon-name-part> (<tp:taxon-name-part taxon-name-part-type="subgenus" reg="Pseudorthocladius">Pseudorthocladius</tp:taxon-name-part>) <tp:taxon-name-part taxon-name-part-type="species" reg="berthelemyi">berthelemyi</tp:taxon-name-part></tp:taxon-name><tp:taxon-authority>Moubayed, 1990</tp:taxon-authority></tp:nomenclature><tp:treatment-sec sec-type="material" id="SECID0ES1BG"><title>Material examined.</title><p>11 pupal exuvia, Rika River (S6), 7 May 2018.</p></tp:treatment-sec><tp:treatment-sec sec-type="distribution" id="SECID0EX1BG"><title>Distribution.</title><p>Palaearctic. Austria, Bulgaria, Corsica, France, Germany, Portugal, Slovakia, Spain, Turkey, and Morocco (<xref ref-type="bibr" rid="B5">Ashe and O’Connor 2012</xref>).</p></tp:treatment-sec><tp:treatment-sec sec-type="habitat" id="SECID0EB2BG"><title>Habitat.</title><p>Mountain streams and rivers with stony bottoms. The species is rheophilic, cold-stenothermal with high demand for dissolved oxygen (<xref ref-type="bibr" rid="B62">Martínez et al 1995</xref>; <xref ref-type="bibr" rid="B72">Moubayed-Breil et al. 2012</xref>). It can also inhabit hygropetric sites (<xref ref-type="bibr" rid="B69">Moubayed-Breil 2008</xref>).</p></tp:treatment-sec><tp:treatment-sec sec-type="remarks" id="SECID0ET2BG"><title>Remarks.</title><p>The species is considered a Mediterranean element (<xref ref-type="bibr" rid="B69">Moubayed-Breil 2008</xref>) with an originally circum-mediterranean distribution (<xref ref-type="bibr" rid="B54">Laville and Langton 2002</xref>). The extra-Mediterranean occurrence in more northerly countries indicates its relict character (see comments to <italic><tp:taxon-name><tp:taxon-name-part taxon-name-part-type="genus" reg="Cricotopus">Cricotopus</tp:taxon-name-part><tp:taxon-name-part taxon-name-part-type="species" reg="beckeri">beckeri</tp:taxon-name-part></tp:taxon-name></italic>).</p></tp:treatment-sec><ref-list><ref id="B5"><mixed-citation xmlns:xlink="http://www.w3.org/1999/xlink" xlink:type="simple"><person-group><name name-style="western"><surname>Ashe</surname><given-names>P</given-names></name><name name-style="western"><surname>O’Connor</surname><given-names>JP</given-names></name></person-group> (<year>2012</year>) <source>A World Catalogue of <tp:taxon-name><tp:taxon-name-part taxon-name-part-type="family">Chironomidae</tp:taxon-name-part></tp:taxon-name> (<tp:taxon-name><tp:taxon-name-part taxon-name-part-type="order">Diptera</tp:taxon-name-part></tp:taxon-name>). Part 2. <tp:taxon-name><tp:taxon-name-part taxon-name-part-type="subfamily">Orthocladiinae</tp:taxon-name-part></tp:taxon-name>.</source><publisher-name>Irish Biogeographical Society and National Museum of Ireland</publisher-name>, <publisher-loc>Dublin</publisher-loc>, <size units="page">968 pp</size>.</mixed-citation></ref><ref id="B62"><mixed-citation xmlns:xlink="http://www.w3.org/1999/xlink" xlink:type="simple"><person-group><name name-style="western"><surname>Martínez</surname><given-names>DC</given-names></name><name name-style="western"><surname>Quero</surname><given-names>AV</given-names></name><name name-style="western"><surname>Jiménez</surname><given-names>JC</given-names></name></person-group> (<year>1995</year>) <article-title>Les chironomidés (Díptera) du bassin du Haut-Guadalquivir (Sierra de Cazorla, sud de l’Espagne).</article-title><source>Annales de Limnologie</source><volume>31</volume>(<issue>3</issue>): <fpage>201</fpage>–<lpage>213</lpage>. <ext-link xlink:href="10.1051/limn/1995018" ext-link-type="doi" xlink:type="simple">https://doi.org/10.1051/limn/1995018</ext-link></mixed-citation></ref><ref id="B72"><mixed-citation xmlns:xlink="http://www.w3.org/1999/xlink" xlink:type="simple"><person-group><name name-style="western"><surname>Moubayed-Breil</surname><given-names>J</given-names></name><name name-style="western"><surname>Langton</surname><given-names>PH</given-names></name><name name-style="western"><surname>Ashe</surname><given-names>P</given-names></name></person-group> (<year>2012</year>) <article-title><italic><tp:taxon-name><tp:taxon-name-part taxon-name-part-type="genus">Rheotanytarsus</tp:taxon-name-part><tp:taxon-name-part taxon-name-part-type="species">dactylophoreus</tp:taxon-name-part></tp:taxon-name></italic>, a new mountain species from streams in the Eastern Pyrenees and Corsica (<tp:taxon-name><tp:taxon-name-part taxon-name-part-type="order">Diptera</tp:taxon-name-part></tp:taxon-name>: <tp:taxon-name><tp:taxon-name-part taxon-name-part-type="family">Chironomidae</tp:taxon-name-part></tp:taxon-name>).</article-title><source>Fauna Norvegica</source><volume>31</volume>: <fpage>167</fpage>–<lpage>167</lpage>. <ext-link xlink:href="10.5324/fn.v31i0.1375" ext-link-type="doi" xlink:type="simple">https://doi.org/10.5324/fn.v31i0.1375</ext-link></mixed-citation></ref><ref id="B69"><mixed-citation xmlns:xlink="http://www.w3.org/1999/xlink" xlink:type="simple"><person-group><name name-style="western"><surname>Moubayed-Breil</surname><given-names>J</given-names></name></person-group> (<year>2008</year>) <article-title>Non-biting midges from Continental France: New records, faunal and biogeographical outline (<tp:taxon-name><tp:taxon-name-part taxon-name-part-type="order">Diptera</tp:taxon-name-part></tp:taxon-name>, <tp:taxon-name><tp:taxon-name-part taxon-name-part-type="family">Chironomidae</tp:taxon-name-part></tp:taxon-name>).</article-title><source>Ephemera</source><volume>9</volume>: <fpage>17</fpage>–<lpage>32</lpage>.</mixed-citation></ref><ref id="B54"><mixed-citation xmlns:xlink="http://www.w3.org/1999/xlink" xlink:type="simple"><person-group><name name-style="western"><surname>Laville</surname><given-names>H</given-names></name><name name-style="western"><surname>Langton</surname><given-names>P</given-names></name></person-group> (<year>2002</year>) <article-title>The lotic <tp:taxon-name><tp:taxon-name-part taxon-name-part-type="family">Chironomidae</tp:taxon-name-part></tp:taxon-name> (<tp:taxon-name><tp:taxon-name-part taxon-name-part-type="order">Diptera</tp:taxon-name-part></tp:taxon-name>) of Corsica (France).</article-title><source>Annales de Limnologie</source><volume>38</volume>(<issue>1</issue>): <fpage>53</fpage>–<lpage>64</lpage>. <ext-link xlink:href="10.1051/limn/2002006" ext-link-type="doi" xlink:type="simple">https://doi.org/10.1051/limn/2002006</ext-link></mixed-citation></ref></ref-list></tp:taxon-treatment>
