# Supplementary material for: ﻿New faunistic records of chironomids and phantom midges (Diptera, Chironomidae and Chaoboridae) from Ukraine indicate recent climatic refugia in the Eastern Carpathians
Source: Zookeys. 2024 Sep 9;1211:349–67. doi: 10.3897/zookeys.1211.125436 (PMC11406048; doi:10.3897/zookeys.1211.125436)
Supplement: XML Treatment for Paracladopelma mikianum [file zookeys.1211.125436-treatment9.xml]

<!DOCTYPE tp:taxon-treatment
  PUBLIC "-//TaxonX//DTD Taxonomic Treatment Publishing DTD v0 20100105//EN" "tax-treatment-NSO.dtd">
<tp:taxon-treatment xmlns:tp="http://www.plazi.org/taxpub"><tp:treatment-meta><kwd-group><label>Taxon classification</label><kwd>
                <named-content content-type="kingdom">Animalia</named-content>
              </kwd><kwd>
                <named-content content-type="order">Diptera</named-content>
              </kwd><kwd>
                <named-content content-type="family">Chironomidae</named-content>
              </kwd></kwd-group><mixed-citation publication-type="journal"><person-group><name><surname>Bitušík</surname><given-names>Peter</given-names></name><name><surname>Novikmec</surname><given-names>Milan</given-names></name><name><surname>Svitok</surname><given-names>Marek</given-names></name><name><surname>Hamerlík</surname><given-names>Ladislav</given-names></name></person-group><article-title>﻿New faunistic records of chironomids and phantom midges (<tp:taxon-name><tp:taxon-name-part taxon-name-part-type="order">Diptera</tp:taxon-name-part></tp:taxon-name>, <tp:taxon-name><tp:taxon-name-part taxon-name-part-type="family">Chironomidae</tp:taxon-name-part></tp:taxon-name> and <tp:taxon-name><tp:taxon-name-part taxon-name-part-type="family">Chaoboridae</tp:taxon-name-part></tp:taxon-name>) from Ukraine indicate recent climatic refugia in the Eastern Carpathians</article-title><source>Zookeys</source><day>09</day><month>09</month><year>2024</year><volume>1211</volume><fpage>349</fpage><lpage>367</lpage><pub-id pub-id-type="doi">10.3897/zookeys.1211.125436</pub-id></mixed-citation></tp:treatment-meta><tp:nomenclature><label>﻿</label><tp:taxon-name>
              <object-id xmlns:xlink="http://www.w3.org/1999/xlink" content-type="arpha" xlink:type="simple">278DEA6F-863E-551C-912B-77AD3E9B7667</object-id>
              <tp:taxon-name-part taxon-name-part-type="genus" reg="Paracladopelma">Paracladopelma</tp:taxon-name-part>
              <tp:taxon-name-part taxon-name-part-type="species" reg="mikianum">mikianum</tp:taxon-name-part>
            </tp:taxon-name><tp:taxon-authority>(Goetghebuer, 1937)</tp:taxon-authority></tp:nomenclature><tp:treatment-sec sec-type="material" id="SECID0EC5BG"><title>Material examined.</title><p>2 pupal exuvia, Rika River (S6), 7 May 2018; 1 pupal exuvium, Tisa River (S12), 8 May 2018.</p></tp:treatment-sec><tp:treatment-sec sec-type="distribution" id="SECID0EH5BG"><title>Distribution.</title><p>Palaearctic. The species was recorded only from a few countries in Europe (e.g., Spain, Hungary, Slovakia, Portugal, France, Germany, Romania) and North Africa (Morocco, Lebanon).</p></tp:treatment-sec><tp:treatment-sec sec-type="habitat" id="SECID0EM5BG"><title>Habitat.</title><p>It is a rheophilic species inhabiting fast-flowing streams and rivers (<xref ref-type="bibr" rid="B63">Moller Pillot 2009</xref>). Although <xref ref-type="bibr" rid="B21">Calle-Martínez and Casas (2006)</xref> listed the species in a chironomid community usually associated with low-temperature or torrential mountain streams, our finding from Tisa River and other records from large lowland rivers (<xref ref-type="bibr" rid="B34">Gandouin et al. 2006</xref>; <xref ref-type="bibr" rid="B42">Klink 2010</xref>) indicate that the species does not have as strict cold temperature preferences as though previously (<xref ref-type="bibr" rid="B86">Ringe 1974</xref>).</p></tp:treatment-sec><tp:treatment-sec sec-type="remarks" id="SECID0EG6BG"><title>Remarks.</title><p><xref ref-type="bibr" rid="B57">Laville and Vinçon (1986)</xref> considered the species to be a Mediterranean-Palaearctic element whose northern limit is located in the Pyrenees, the Alps, and the Carpathians.</p></tp:treatment-sec><ref-list><ref id="B63"><mixed-citation xmlns:xlink="http://www.w3.org/1999/xlink" xlink:type="simple"><person-group><name name-style="western"><surname>Moller Pillot</surname><given-names>HKM</given-names></name></person-group> (<year>2009</year>) <source><tp:taxon-name><tp:taxon-name-part taxon-name-part-type="family">Chironomidae</tp:taxon-name-part></tp:taxon-name> larvae of the Netherlands and adjacent lowlands: biology and ecology of the <tp:taxon-name><tp:taxon-name-part taxon-name-part-type="tribe">Chironomini</tp:taxon-name-part></tp:taxon-name>.</source><publisher-name>KNNV Publishing</publisher-name>, <publisher-loc>Zeist</publisher-loc>, <size units="page">270 pp</size>.</mixed-citation></ref><ref id="B21"><mixed-citation xmlns:xlink="http://www.w3.org/1999/xlink" xlink:type="simple"><person-group><name name-style="western"><surname>Calle-Martínez</surname><given-names>D</given-names></name><name name-style="western"><surname>Casas</surname><given-names>JJ</given-names></name></person-group> (<year>2006</year>) Chironomid species, stream classification, and water-quality assessment: The case of 2 Iberian Mediterranean mountain regions. Journal of the North American Benthological Society 25(2): 465–476. <ext-link xlink:href="10.1899/0887-3593(2006)25%5B465:CSSCAW%5D2.0.CO;2" ext-link-type="doi" xlink:type="simple">https://doi.org/10.1899/0887-3593(2006)25[465:CSSCAW]2.0.CO;2</ext-link></mixed-citation></ref><ref id="B34"><mixed-citation xmlns:xlink="http://www.w3.org/1999/xlink" xlink:type="simple"><person-group><name name-style="western"><surname>Gandouin</surname><given-names>E</given-names></name><name name-style="western"><surname>Maasri</surname><given-names>A</given-names></name><name name-style="western"><surname>Van Vliet-Lanoe</surname><given-names>B</given-names></name><name name-style="western"><surname>Franquet</surname><given-names>E</given-names></name></person-group> (<year>2006</year>) <article-title>Chironomid (<tp:taxon-name><tp:taxon-name-part taxon-name-part-type="class">Insecta</tp:taxon-name-part></tp:taxon-name>: <tp:taxon-name><tp:taxon-name-part taxon-name-part-type="order">Diptera</tp:taxon-name-part></tp:taxon-name>) assemblages from a gradient of lotic and lentic waterbodies in river floodplains of France: a methodological tool for paleoecological applications.</article-title><source>Journal of Paleolimnology</source><volume>35</volume>(<issue>1</issue>): <fpage>149</fpage>–<lpage>166</lpage>. <ext-link xlink:href="10.1007/s10933-005-8149-4" ext-link-type="doi" xlink:type="simple">https://doi.org/10.1007/s10933-005-8149-4</ext-link></mixed-citation></ref><ref id="B42"><mixed-citation xmlns:xlink="http://www.w3.org/1999/xlink" xlink:type="simple"><person-group><name name-style="western"><surname>Klink</surname><given-names>A</given-names></name></person-group> (<year>2010</year>) <source>Macroinvertebrates of the Seine basin.</source><publisher-name>Hydrobiologisch Adviesburo Klink Rapporten en Mededelingen 108</publisher-name>, <publisher-loc>Wageningen</publisher-loc>, <size units="page">71 pp</size>.</mixed-citation></ref><ref id="B86"><mixed-citation xmlns:xlink="http://www.w3.org/1999/xlink" xlink:type="simple"><person-group><name name-style="western"><surname>Ringe</surname><given-names>F</given-names></name></person-group> (<year>1974</year>) Chironomiden-Emergenz 1970 in Breitenbach und Rohrwiesenbach. Schlitzer Produktionsbiologische Studies (10). Archiv für Hydrobiologie (Supplementband 45): 212–304.</mixed-citation></ref><ref id="B57"><mixed-citation xmlns:xlink="http://www.w3.org/1999/xlink" xlink:type="simple"><person-group><name name-style="western"><surname>Laville</surname><given-names>H</given-names></name><name name-style="western"><surname>Vinçon</surname><given-names>G</given-names></name></person-group> (<year>1986</year>) <article-title>Inventaire 1986 des Chironomidés (<tp:taxon-name><tp:taxon-name-part taxon-name-part-type="order">Diptera</tp:taxon-name-part></tp:taxon-name>) connus des Pyrénées.</article-title><source>Annales de Limnologie</source><volume>22</volume>(<issue>3</issue>): <fpage>239</fpage>–<lpage>251</lpage>. <ext-link xlink:href="10.1051/limn/1986022" ext-link-type="doi" xlink:type="simple">https://doi.org/10.1051/limn/1986022</ext-link></mixed-citation></ref></ref-list></tp:taxon-treatment>
