# Supplementary material for: ﻿New faunistic records of chironomids and phantom midges (Diptera, Chironomidae and Chaoboridae) from Ukraine indicate recent climatic refugia in the Eastern Carpathians
Source: Zookeys. 2024 Sep 9;1211:349–67. doi: 10.3897/zookeys.1211.125436 (PMC11406048; doi:10.3897/zookeys.1211.125436)
Supplement: XML Treatment for Neozavrelia [file zookeys.1211.125436-treatment10.xml]

<!DOCTYPE tp:taxon-treatment
  PUBLIC "-//TaxonX//DTD Taxonomic Treatment Publishing DTD v0 20100105//EN" "tax-treatment-NSO.dtd">
<tp:taxon-treatment xmlns:tp="http://www.plazi.org/taxpub"><tp:treatment-meta><kwd-group><label>Taxon classification</label><kwd>
                <named-content content-type="kingdom">Animalia</named-content>
              </kwd><kwd>
                <named-content content-type="order">Diptera</named-content>
              </kwd><kwd>
                <named-content content-type="family">Chironomidae</named-content>
              </kwd></kwd-group><mixed-citation publication-type="journal"><person-group><name><surname>Bitušík</surname><given-names>Peter</given-names></name><name><surname>Novikmec</surname><given-names>Milan</given-names></name><name><surname>Svitok</surname><given-names>Marek</given-names></name><name><surname>Hamerlík</surname><given-names>Ladislav</given-names></name></person-group><article-title>﻿New faunistic records of chironomids and phantom midges (<tp:taxon-name><tp:taxon-name-part taxon-name-part-type="order">Diptera</tp:taxon-name-part></tp:taxon-name>, <tp:taxon-name><tp:taxon-name-part taxon-name-part-type="family">Chironomidae</tp:taxon-name-part></tp:taxon-name> and <tp:taxon-name><tp:taxon-name-part taxon-name-part-type="family">Chaoboridae</tp:taxon-name-part></tp:taxon-name>) from Ukraine indicate recent climatic refugia in the Eastern Carpathians</article-title><source>Zookeys</source><day>09</day><month>09</month><year>2024</year><volume>1211</volume><fpage>349</fpage><lpage>367</lpage><pub-id pub-id-type="doi">10.3897/zookeys.1211.125436</pub-id></mixed-citation></tp:treatment-meta><tp:nomenclature><label>﻿</label><tp:taxon-name>
              <object-id xmlns:xlink="http://www.w3.org/1999/xlink" content-type="arpha" xlink:type="simple">68F5E2B9-E18A-5371-9F33-D24826E917AD</object-id>
              <tp:taxon-name-part taxon-name-part-type="genus" reg="Neozavrelia">Neozavrelia</tp:taxon-name-part>
            </tp:taxon-name><tp:taxon-authority>Goetghebuer, 1941</tp:taxon-authority></tp:nomenclature><tp:treatment-sec sec-type="material" id="SECID0E1AAI"><title>Material examined.</title><p>11 pupal exuvia, Zhdenivka River (S1), 5 May 2018; 17 pupal exuvia, Latoricja River (S4), 5 May 2018; 1 pupal exuvium, Rika River (S6), 7 May 2018; 18 pupal exuvia Rika River (S8), 7 May 2018; 19 pupal exuvium, Rypenka River (S7), 7 May 2018; 1 pupal exuvium, channel at Gluhana peat bog (S5), 7 May 2018.</p></tp:treatment-sec><tp:treatment-sec sec-type="distribution" id="SECID0E6AAI"><title>Distribution.</title><p>Species-rich genus (38 valid species, <xref ref-type="bibr" rid="B27">de Jong 2016</xref>) with a worldwide distribution except for Africa and Neotropics (<xref ref-type="bibr" rid="B32">Epler et al. 2013</xref>). Five species have been recorded in Europe, three of which are reliably confirmed in the Carpathians: <italic><tp:taxon-name><tp:taxon-name-part taxon-name-part-type="genus" reg="Neozavrelia">N.</tp:taxon-name-part><tp:taxon-name-part taxon-name-part-type="species" reg="improvisa">improvisa</tp:taxon-name-part></tp:taxon-name></italic> Fittkau, 1954, <italic><tp:taxon-name><tp:taxon-name-part taxon-name-part-type="genus" reg="Neozavrelia">N.</tp:taxon-name-part><tp:taxon-name-part taxon-name-part-type="species" reg="luteola">luteola</tp:taxon-name-part></tp:taxon-name></italic> Goetghebuer, 1941 (<xref ref-type="bibr" rid="B35">Giłka 2007</xref>), and <italic><tp:taxon-name><tp:taxon-name-part taxon-name-part-type="genus" reg="Neozavrelia">N.</tp:taxon-name-part><tp:taxon-name-part taxon-name-part-type="species" reg="cuneipennis">cuneipennis</tp:taxon-name-part></tp:taxon-name></italic> (Edwards, 1929) (<xref ref-type="bibr" rid="B102">Tatole 2023</xref>).</p></tp:treatment-sec><tp:treatment-sec sec-type="habitat" id="SECID0EWCAI"><title>Habitat.</title><p>Larvae of <italic><tp:taxon-name><tp:taxon-name-part taxon-name-part-type="genus" reg="Neozavrelia">Neozavrelia</tp:taxon-name-part></tp:taxon-name></italic> inhabit streams, rivers, lakes, and ponds in peat bogs; they are also known from hygropetric sites, and one species lives in a hot spring (<xref ref-type="bibr" rid="B32">Epler et al. 2013</xref>).</p></tp:treatment-sec><tp:treatment-sec sec-type="remarks" id="SECID0EHDAI"><title>Remarks.</title><p>Except for <italic><tp:taxon-name><tp:taxon-name-part taxon-name-part-type="genus" reg="Neozavrelia">N.</tp:taxon-name-part><tp:taxon-name-part taxon-name-part-type="species" reg="cuneipennis">cuneipennis</tp:taxon-name-part></tp:taxon-name></italic> (= <italic><tp:taxon-name><tp:taxon-name-part taxon-name-part-type="genus" reg="Neozavrelia">N.</tp:taxon-name-part><tp:taxon-name-part taxon-name-part-type="species" reg="longappendiculata">longappendiculata</tp:taxon-name-part></tp:taxon-name></italic> Albu, 1980), the morphological characteristics of the pupae do not yet allow for distinguishing the European species (<xref ref-type="bibr" rid="B52">Langton and Visser 2003</xref>). The morphotype <italic><tp:taxon-name><tp:taxon-name-part taxon-name-part-type="genus" reg="Neozavrelia">Neozavrelia</tp:taxon-name-part></tp:taxon-name></italic> Pe1 Langton, 1991 includes four species: <italic><tp:taxon-name><tp:taxon-name-part taxon-name-part-type="genus" reg="Neozavrelia">N.</tp:taxon-name-part><tp:taxon-name-part taxon-name-part-type="species" reg="bernensis">bernensis</tp:taxon-name-part></tp:taxon-name></italic> Reiss, 1968, <italic><tp:taxon-name><tp:taxon-name-part taxon-name-part-type="genus" reg="Neozavrelia">N.</tp:taxon-name-part><tp:taxon-name-part taxon-name-part-type="species" reg="fuldensis">fuldensis</tp:taxon-name-part></tp:taxon-name></italic> Fittkau, 1954, <italic><tp:taxon-name><tp:taxon-name-part taxon-name-part-type="genus" reg="Neozavrelia">N.</tp:taxon-name-part><tp:taxon-name-part taxon-name-part-type="species" reg="improvisa">improvisa</tp:taxon-name-part></tp:taxon-name></italic>, and <italic><tp:taxon-name><tp:taxon-name-part taxon-name-part-type="genus" reg="Neozavrelia">N.</tp:taxon-name-part><tp:taxon-name-part taxon-name-part-type="species" reg="luteola">luteola</tp:taxon-name-part></tp:taxon-name></italic>.</p></tp:treatment-sec><ref-list><ref id="B27"><mixed-citation xmlns:xlink="http://www.w3.org/1999/xlink" xlink:type="simple"><person-group><name name-style="western"><surname>de Jong</surname><given-names>Y</given-names></name></person-group> (<year>2016</year>) . Fauna Europaea. Fauna Europaea Consortium. Checklist dataset. <ext-link xlink:href="10.15468/ymk1bx" ext-link-type="doi" xlink:type="simple">https://doi.org/10.15468/ymk1bx</ext-link> [<ext-link xlink:type="simple" ext-link-type="uri" xlink:href="http://GBIF.org">GBIF.org</ext-link> on 2024-03-21]</mixed-citation></ref><ref id="B32"><mixed-citation xmlns:xlink="http://www.w3.org/1999/xlink" xlink:type="simple"><person-group><name name-style="western"><surname>Epler</surname><given-names>JH</given-names></name><name name-style="western"><surname>Ekrem</surname><given-names>T</given-names></name><name name-style="western"><surname>Cranston</surname><given-names>PS</given-names></name></person-group> (<year>2013</year>) <article-title>10. The larvae of <tp:taxon-name><tp:taxon-name-part taxon-name-part-type="subfamily">Chironominae</tp:taxon-name-part></tp:taxon-name> (<tp:taxon-name><tp:taxon-name-part taxon-name-part-type="order">Diptera</tp:taxon-name-part></tp:taxon-name>: <tp:taxon-name><tp:taxon-name-part taxon-name-part-type="family">Chironomidae</tp:taxon-name-part></tp:taxon-name>) of the Holarctic Region – Keys and diagnoses.</article-title> In: <person-group><name name-style="western"><surname>Andersen</surname><given-names>T</given-names></name><name name-style="western"><surname>Sæther</surname><given-names>OA</given-names></name><name name-style="western"><surname>Cranston</surname><given-names>PS</given-names></name><name name-style="western"><surname>Epler</surname><given-names>JH</given-names></name></person-group> (<role>Eds</role>) <issue-title>Chironomidae of the Holarctic Region. Keys and diagnoses. Larvae. Insect Systematics &amp; Evolution, Suppl.</issue-title><volume>66</volume>: <fpage>387</fpage>–<lpage>556</lpage>.</mixed-citation></ref><ref id="B35"><mixed-citation xmlns:xlink="http://www.w3.org/1999/xlink" xlink:type="simple"><person-group><name name-style="western"><surname>Giłka</surname><given-names>W</given-names></name></person-group> (<year>2007</year>) <article-title>A faunistic review of chironomids of the tribe <tp:taxon-name><tp:taxon-name-part taxon-name-part-type="tribe">Tanytarsini</tp:taxon-name-part></tp:taxon-name> (<tp:taxon-name><tp:taxon-name-part taxon-name-part-type="order">Diptera</tp:taxon-name-part></tp:taxon-name>: <tp:taxon-name><tp:taxon-name-part taxon-name-part-type="family">Chironomidae</tp:taxon-name-part></tp:taxon-name>) of the Tatra National Park.</article-title><source>Dipteron</source><volume>23</volume>: <fpage>11</fpage>–<lpage>17</lpage>.</mixed-citation></ref><ref id="B102"><mixed-citation xmlns:xlink="http://www.w3.org/1999/xlink" xlink:type="simple"><person-group><name name-style="western"><surname>Tatole</surname><given-names>V</given-names></name></person-group> (<year>2023</year>) <article-title>An updated checklist of chironomid species (<tp:taxon-name><tp:taxon-name-part taxon-name-part-type="order">Diptera</tp:taxon-name-part></tp:taxon-name>, <tp:taxon-name><tp:taxon-name-part taxon-name-part-type="family">Chironomidae</tp:taxon-name-part></tp:taxon-name>) from Romania.</article-title><source>Travaux du Museum National d’Histoire Naturelle “Grigore Antipa” / Muzeul National de Istoire Naturala “Grigore Antipa”</source><volume>66</volume>(<issue>1</issue>): <fpage>17</fpage>–<lpage>105</lpage>. <ext-link xlink:href="10.3897/travaux.66.e102065" ext-link-type="doi" xlink:type="simple">https://doi.org/10.3897/travaux.66.e102065</ext-link></mixed-citation></ref><ref id="B52"><mixed-citation xmlns:xlink="http://www.w3.org/1999/xlink" xlink:type="simple"><person-group><name name-style="western"><surname>Langton</surname><given-names>PH</given-names></name><name name-style="western"><surname>Visser</surname><given-names>H</given-names></name></person-group> (<year>2003</year>) <tp:taxon-name><tp:taxon-name-part taxon-name-part-type="family">Chironomidae</tp:taxon-name-part></tp:taxon-name> exuvia. A key to pupal exuvia of the West Palaearctic Region. Interactive Identification System for the Europaean Limnofauna (IISEL), World Biodiversity Database, CD–ROM Series.</mixed-citation></ref></ref-list></tp:taxon-treatment>
