# Supplementary material for: ﻿New faunistic records of chironomids and phantom midges (Diptera, Chironomidae and Chaoboridae) from Ukraine indicate recent climatic refugia in the Eastern Carpathians
Source: Zookeys. 2024 Sep 9;1211:349–67. doi: 10.3897/zookeys.1211.125436 (PMC11406048; doi:10.3897/zookeys.1211.125436)
Supplement: XML Treatment for Chaoborus (Chaoborus) obscuripes [file zookeys.1211.125436-treatment11.xml]

<!DOCTYPE tp:taxon-treatment
  PUBLIC "-//TaxonX//DTD Taxonomic Treatment Publishing DTD v0 20100105//EN" "tax-treatment-NSO.dtd">
<tp:taxon-treatment xmlns:tp="http://www.plazi.org/taxpub"><tp:treatment-meta><kwd-group><label>Taxon classification</label><kwd>
                <named-content content-type="kingdom">Animalia</named-content>
              </kwd><kwd>
                <named-content content-type="order">Diptera</named-content>
              </kwd><kwd>
                <named-content content-type="family">Chaoboridae</named-content>
              </kwd></kwd-group><mixed-citation publication-type="journal"><person-group><name><surname>Bitušík</surname><given-names>Peter</given-names></name><name><surname>Novikmec</surname><given-names>Milan</given-names></name><name><surname>Svitok</surname><given-names>Marek</given-names></name><name><surname>Hamerlík</surname><given-names>Ladislav</given-names></name></person-group><article-title>﻿New faunistic records of chironomids and phantom midges (<tp:taxon-name><tp:taxon-name-part taxon-name-part-type="order">Diptera</tp:taxon-name-part></tp:taxon-name>, <tp:taxon-name><tp:taxon-name-part taxon-name-part-type="family">Chironomidae</tp:taxon-name-part></tp:taxon-name> and <tp:taxon-name><tp:taxon-name-part taxon-name-part-type="family">Chaoboridae</tp:taxon-name-part></tp:taxon-name>) from Ukraine indicate recent climatic refugia in the Eastern Carpathians</article-title><source>Zookeys</source><day>09</day><month>09</month><year>2024</year><volume>1211</volume><fpage>349</fpage><lpage>367</lpage><pub-id pub-id-type="doi">10.3897/zookeys.1211.125436</pub-id></mixed-citation></tp:treatment-meta><tp:nomenclature><label>﻿</label><tp:taxon-name><object-id xmlns:xlink="http://www.w3.org/1999/xlink" content-type="arpha" xlink:type="simple">84792A91-C142-513D-8679-583FC8295032</object-id><tp:taxon-name-part taxon-name-part-type="genus" reg="Chaoborus">Chaoborus</tp:taxon-name-part> (<tp:taxon-name-part taxon-name-part-type="subgenus" reg="Chaoborus">Chaoborus</tp:taxon-name-part>) <tp:taxon-name-part taxon-name-part-type="species" reg="obscuripes">obscuripes</tp:taxon-name-part></tp:taxon-name><tp:taxon-authority>(van der Wulp, 1859)</tp:taxon-authority></tp:nomenclature><tp:treatment-sec sec-type="material" id="SECID0EKHAI"><title>Material examined.</title><p>1 larva, Lake Geryshaska (L7), 15 September 2021.</p></tp:treatment-sec><tp:treatment-sec sec-type="distribution" id="SECID0EPHAI"><title>Distribution.</title><p>Palaearctic. The species is widespread mainly in Northern and Western Europe, but also in Poland and the European part of Russia (<xref ref-type="bibr" rid="B19">Borkent 1981</xref>; <xref ref-type="bibr" rid="B27">de Jong 2016</xref>).</p></tp:treatment-sec><tp:treatment-sec sec-type="habitat" id="SECID0E4HAI"><title>Habitat.</title><p>Small, shallow nutrient-poor, meso- and polyhumic ponds with pH 4.5–5.5 (<xref ref-type="bibr" rid="B74">Nilssen 1974</xref>; <xref ref-type="bibr" rid="B40">Joniak and Domek 2006</xref>; <xref ref-type="bibr" rid="B47">Kuper and Verberk 2011</xref>), often fishless. Larger larvae with darker pigmentation are more sensitive to visually dependent predators (<xref ref-type="bibr" rid="B99">Stenson 1981</xref>).</p></tp:treatment-sec><tp:treatment-sec sec-type="remarks" id="SECID0ETIAI"><title>Remarks.</title><p>The species seems to occur sporadically and mostly in small numbers (<xref ref-type="bibr" rid="B19">Borkent 1981</xref>), which is probably related to its ecological requirements for water chemistry and the absence of fish.</p><p>The first annotated checklist of Ukrainian <tp:taxon-name><tp:taxon-name-part taxon-name-part-type="family">Chironomidae</tp:taxon-name-part></tp:taxon-name> consists of 302 species (<xref ref-type="bibr" rid="B7">Baranov 2011a</xref>). However, this list requires revision because it contains invalid species identified solely on the basis of larvae using outdated identification keys. In recent decades, the study of taxonomy, ecology, and biogeography of chironomids in Ukraine has intensified (<xref ref-type="bibr" rid="B8">Baranov 2011b</xref>, <xref ref-type="bibr" rid="B9">2013</xref>, <xref ref-type="bibr" rid="B10">2014</xref>; <xref ref-type="bibr" rid="B12">Baranov and Przhiboro 2014</xref>; <xref ref-type="bibr" rid="B11">Baranov and Ferrington 2013</xref>; <xref ref-type="bibr" rid="B71">Moubayed-Breil and Baranov 2018</xref>; <xref ref-type="bibr" rid="B28">Didenko et al. 2021</xref>). Our survey revealed a significant gap in the taxonomic knowledge of Ukrainian chironomids. The high number of new records suggests that the chironomid fauna, especially from flowing waters is far from being fully discovered. Undoubtedly, it is necessary to continue the study of the chironomid fauna of the Eastern Carpathians. Particularly, the collection of the pupal exuvia could be a very useful tool in studying species richness, ecology, and distribution, but also for water quality assessment and monitoring purposes.</p></tp:treatment-sec><ref-list><ref id="B19"><mixed-citation xmlns:xlink="http://www.w3.org/1999/xlink" xlink:type="simple"><person-group><name name-style="western"><surname>Borkent</surname><given-names>A</given-names></name></person-group> (<year>1981</year>) <article-title>The distribution and habitat preferences of the <tp:taxon-name><tp:taxon-name-part taxon-name-part-type="family">Chaoboridae</tp:taxon-name-part></tp:taxon-name> (<tp:taxon-name><tp:taxon-name-part taxon-name-part-type="infraorder">Culicomorpha</tp:taxon-name-part></tp:taxon-name>: <tp:taxon-name><tp:taxon-name-part taxon-name-part-type="order">Diptera</tp:taxon-name-part></tp:taxon-name>) of the Holarctic region.</article-title><source>Canadian Journal of Zoology</source><volume>59</volume>(<issue>1</issue>): <fpage>122</fpage>–<lpage>133</lpage>. <ext-link xlink:href="10.1139/z81-019" ext-link-type="doi" xlink:type="simple">https://doi.org/10.1139/z81-019</ext-link></mixed-citation></ref><ref id="B27"><mixed-citation xmlns:xlink="http://www.w3.org/1999/xlink" xlink:type="simple"><person-group><name name-style="western"><surname>de Jong</surname><given-names>Y</given-names></name></person-group> (<year>2016</year>) . Fauna Europaea. Fauna Europaea Consortium. Checklist dataset. <ext-link xlink:href="10.15468/ymk1bx" ext-link-type="doi" xlink:type="simple">https://doi.org/10.15468/ymk1bx</ext-link> [<ext-link xlink:type="simple" ext-link-type="uri" xlink:href="http://GBIF.org">GBIF.org</ext-link> on 2024-03-21]</mixed-citation></ref><ref id="B74"><mixed-citation xmlns:xlink="http://www.w3.org/1999/xlink" xlink:type="simple"><person-group><name name-style="western"><surname>Nilssen</surname><given-names>JP</given-names></name></person-group> (<year>1974</year>) <article-title>On the ecology and distribution of the Norwegian larvae of <tp:taxon-name><tp:taxon-name-part taxon-name-part-type="genus">Chaoborus</tp:taxon-name-part></tp:taxon-name> (<tp:taxon-name><tp:taxon-name-part taxon-name-part-type="order">Diptera</tp:taxon-name-part></tp:taxon-name>, <tp:taxon-name><tp:taxon-name-part taxon-name-part-type="family">Chaoboridae</tp:taxon-name-part></tp:taxon-name>).</article-title><source>Norsk Entomologisk Tidsskrift</source><volume>1</volume>: <fpage>37</fpage>–<lpage>44</lpage>.</mixed-citation></ref><ref id="B40"><mixed-citation xmlns:xlink="http://www.w3.org/1999/xlink" xlink:type="simple"><person-group><name name-style="western"><surname>Joniak</surname><given-names>T</given-names></name><name name-style="western"><surname>Domek</surname><given-names>P</given-names></name></person-group> (<year>2006</year>) <article-title>Influence of humification on biodiversity of lake benthic macroinvertebrates.</article-title><source>Acta Agrophysica</source><volume>7</volume>: <fpage>3636</fpage>–<lpage>368</lpage>.</mixed-citation></ref><ref id="B47"><mixed-citation xmlns:xlink="http://www.w3.org/1999/xlink" xlink:type="simple"><person-group><name name-style="western"><surname>Kuper</surname><given-names>JT</given-names></name><name name-style="western"><surname>Verberk</surname><given-names>WCEP</given-names></name></person-group> (<year>2011</year>) <article-title>Fenologie, habitat en verspreiding van Pluimmuggen in Nederlandse hoogvenen (<tp:taxon-name><tp:taxon-name-part taxon-name-part-type="order">Diptera</tp:taxon-name-part></tp:taxon-name>: <tp:taxon-name><tp:taxon-name-part taxon-name-part-type="family">Chaoboridae</tp:taxon-name-part></tp:taxon-name>).</article-title><source>Nederlandse Faunistische Mededelingen</source><volume>35</volume>: <fpage>73</fpage>–<lpage>82</lpage>.</mixed-citation></ref><ref id="B99"><mixed-citation xmlns:xlink="http://www.w3.org/1999/xlink" xlink:type="simple"><person-group><name name-style="western"><surname>Stenson</surname><given-names>JA</given-names></name></person-group> (<year>1981</year>) The role of predation in the evolution of morphology, behaviour and life history of two species of <italic><tp:taxon-name><tp:taxon-name-part taxon-name-part-type="genus">Chaoborus</tp:taxon-name-part></tp:taxon-name></italic>. Oikos 37(3): 323–327. <ext-link xlink:href="10.2307/3544123" ext-link-type="doi" xlink:type="simple">https://doi.org/10.2307/3544123</ext-link></mixed-citation></ref><ref id="B7"><mixed-citation xmlns:xlink="http://www.w3.org/1999/xlink" xlink:type="simple"><person-group><name name-style="western"><surname>Baranov</surname><given-names>VA</given-names></name></person-group> (<year>2011a</year>) <article-title>A preliminary annotated cheklist of non-biting midges (<tp:taxon-name><tp:taxon-name-part taxon-name-part-type="order">Diptera</tp:taxon-name-part></tp:taxon-name>, <tp:taxon-name><tp:taxon-name-part taxon-name-part-type="family">Chironomidae</tp:taxon-name-part></tp:taxon-name>) of Ukraine.</article-title><source>Ukrainska Entomofaunistyka</source><volume>2</volume>: <fpage>7</fpage>–<lpage>24</lpage>. <ext-link xlink:href="10.5281/zenodo.5565484" ext-link-type="doi" xlink:type="simple">https://doi.org/10.5281/zenodo.5565484</ext-link></mixed-citation></ref><ref id="B8"><mixed-citation xmlns:xlink="http://www.w3.org/1999/xlink" xlink:type="simple"><person-group><name name-style="western"><surname>Baranov</surname><given-names>VA</given-names></name></person-group> (<year>2011b</year>) <article-title>New and rare species of <tp:taxon-name><tp:taxon-name-part taxon-name-part-type="subfamily">Orthocladiinae</tp:taxon-name-part></tp:taxon-name> (<tp:taxon-name><tp:taxon-name-part taxon-name-part-type="order">Diptera</tp:taxon-name-part></tp:taxon-name>, <tp:taxon-name><tp:taxon-name-part taxon-name-part-type="family">Chironomidae</tp:taxon-name-part></tp:taxon-name>) from the Crimea, Ukraine.</article-title><source>Vestnik Zoologii</source><volume>45</volume>(<issue>5</issue>): <fpage>405</fpage>–<lpage>410</lpage>. <ext-link xlink:href="10.2478/v10058-011-0026-1" ext-link-type="doi" xlink:type="simple">https://doi.org/10.2478/v10058-011-0026-1</ext-link></mixed-citation></ref><ref id="B9"><mixed-citation xmlns:xlink="http://www.w3.org/1999/xlink" xlink:type="simple"><person-group><name name-style="western"><surname>Baranov</surname><given-names>VA</given-names></name></person-group> (<year>2013</year>) <article-title>First records of several <tp:taxon-name><tp:taxon-name-part taxon-name-part-type="subfamily">Tanypodinae</tp:taxon-name-part></tp:taxon-name> species (<tp:taxon-name><tp:taxon-name-part taxon-name-part-type="order">Diptera</tp:taxon-name-part></tp:taxon-name>, <tp:taxon-name><tp:taxon-name-part taxon-name-part-type="family">Chironomidae</tp:taxon-name-part></tp:taxon-name>) from Ukraine.</article-title><source>Vestnik Zoologii</source><volume>47</volume>(<issue>3</issue>): <fpage>59</fpage>–<lpage>62</lpage>. <ext-link xlink:href="10.2478/vzoo-2013-0027" ext-link-type="doi" xlink:type="simple">https://doi.org/10.2478/vzoo-2013-0027</ext-link></mixed-citation></ref><ref id="B10"><mixed-citation xmlns:xlink="http://www.w3.org/1999/xlink" xlink:type="simple"><person-group><name name-style="western"><surname>Baranov</surname><given-names>VA</given-names></name></person-group> (<year>2014</year>) <article-title>Adult female of <italic><tp:taxon-name><tp:taxon-name-part taxon-name-part-type="genus">Chaetocladius</tp:taxon-name-part><tp:taxon-name-part taxon-name-part-type="species">insolitus</tp:taxon-name-part></tp:taxon-name></italic> Caspers, 1987 (<tp:taxon-name><tp:taxon-name-part taxon-name-part-type="order">Diptera</tp:taxon-name-part></tp:taxon-name>: <tp:taxon-name><tp:taxon-name-part taxon-name-part-type="family">Chironomidae</tp:taxon-name-part></tp:taxon-name>) with notes on species distribution.</article-title><source>Aquatic Insects</source><volume>36</volume>(<issue>1</issue>): <fpage>9</fpage>–<lpage>14</lpage>. <ext-link xlink:href="10.1080/01650424.2015.1007071" ext-link-type="doi" xlink:type="simple">https://doi.org/10.1080/01650424.2015.1007071</ext-link></mixed-citation></ref><ref id="B12"><mixed-citation xmlns:xlink="http://www.w3.org/1999/xlink" xlink:type="simple"><person-group><name name-style="western"><surname>Baranov</surname><given-names>VA</given-names></name><name name-style="western"><surname>Przhiboro</surname><given-names>AA</given-names></name></person-group> (<year>2014</year>) <article-title>New records of non-biting midges (<tp:taxon-name><tp:taxon-name-part taxon-name-part-type="order">Diptera</tp:taxon-name-part></tp:taxon-name>: <tp:taxon-name><tp:taxon-name-part taxon-name-part-type="family">Chironomidae</tp:taxon-name-part></tp:taxon-name>) from springs and streams of the Ukrainian Carpathians (Gorgany Massif).</article-title><source>Zoosystematica Rossica</source><volume>23</volume>(<issue>1</issue>): <fpage>150</fpage>–<lpage>157</lpage>. <ext-link xlink:href="10.31610/zsr/2014.23.1.150" ext-link-type="doi" xlink:type="simple">https://doi.org/10.31610/zsr/2014.23.1.150</ext-link></mixed-citation></ref><ref id="B11"><mixed-citation xmlns:xlink="http://www.w3.org/1999/xlink" xlink:type="simple"><person-group><name name-style="western"><surname>Baranov</surname><given-names>VA</given-names></name><name name-style="western"><surname>Ferrington</surname><given-names>Jr LC</given-names></name></person-group> (<year>2013</year>) <article-title>Hibernal emergence of <tp:taxon-name><tp:taxon-name-part taxon-name-part-type="family">Chironomidae</tp:taxon-name-part></tp:taxon-name> in Ukraine.</article-title><source>Chironomus</source><volume>26</volume>(<issue>26</issue>): <fpage>33</fpage>–<lpage>40</lpage>. <ext-link xlink:href="10.5324/cjcr.v0i26.1616" ext-link-type="doi" xlink:type="simple">https://doi.org/10.5324/cjcr.v0i26.1616</ext-link></mixed-citation></ref><ref id="B71"><mixed-citation xmlns:xlink="http://www.w3.org/1999/xlink" xlink:type="simple"><person-group><name name-style="western"><surname>Moubayed-Breil</surname><given-names>J</given-names></name><name name-style="western"><surname>Baranov</surname><given-names>VA</given-names></name></person-group> (<year>2018</year>) <article-title>Taxonomic notes on the genus <italic><tp:taxon-name><tp:taxon-name-part taxon-name-part-type="genus">Hydrobaenus</tp:taxon-name-part></tp:taxon-name></italic> with description of <italic><tp:taxon-name><tp:taxon-name-part taxon-name-part-type="genus">H.</tp:taxon-name-part><tp:taxon-name-part taxon-name-part-type="species">simferopolus</tp:taxon-name-part></tp:taxon-name></italic> sp. nov. from Crimea (<tp:taxon-name><tp:taxon-name-part taxon-name-part-type="order">Diptera</tp:taxon-name-part></tp:taxon-name>: <tp:taxon-name><tp:taxon-name-part taxon-name-part-type="family">Chironomidae</tp:taxon-name-part></tp:taxon-name>).</article-title><source>Acta Entomologica Musei Nationalis Pragae</source><volume>58</volume>(<issue>2</issue>): <fpage>347</fpage>–<lpage>355</lpage>. <ext-link xlink:href="10.2478/aemnp-2018-0029" ext-link-type="doi" xlink:type="simple">https://doi.org/10.2478/aemnp-2018-0029</ext-link></mixed-citation></ref><ref id="B28"><mixed-citation xmlns:xlink="http://www.w3.org/1999/xlink" xlink:type="simple"><person-group><name name-style="western"><surname>Didenko</surname><given-names>A</given-names></name><name name-style="western"><surname>Volikov</surname><given-names>Y</given-names></name><name name-style="western"><surname>Baranov</surname><given-names>V</given-names></name><name name-style="western"><surname>Kruzhylina</surname><given-names>S</given-names></name><name name-style="western"><surname>Gurbyk</surname><given-names>A</given-names></name><name name-style="western"><surname>Bielikova</surname><given-names>O</given-names></name></person-group> (<year>2021</year>) Chironomid diversity in the diets of Ponto-Caspian gobiids in a freshwater habitat: Implications for resource partitioning. Limnologica 89: 125890. <ext-link xlink:href="10.1016/j.limno.2021.125890" ext-link-type="doi" xlink:type="simple">https://doi.org/10.1016/j.limno.2021.125890</ext-link></mixed-citation></ref></ref-list></tp:taxon-treatment>
