# Supplementary material for: ﻿New faunistic records of chironomids and phantom midges (Diptera, Chironomidae and Chaoboridae) from Ukraine indicate recent climatic refugia in the Eastern Carpathians
Source: Zookeys. 2024 Sep 9;1211:349–67. doi: 10.3897/zookeys.1211.125436 (PMC11406048; doi:10.3897/zookeys.1211.125436)
Supplement: Supplementary material 1 — Checklist of chironomid and chaoborid taxa recorded in studied streams and lakes of the Ukrainian part of the Eastern Carpathians [file zookeys-1211-349_article-125436__-s001.xlsx]

## Sheet: Hárok1
S1 Checklist of chironomid and chaoborid taxa recorded in studied streams and lakes of the Ukrainian part of the Eastern Carpathians. Sampling site code refers to codes in Tab. 1. Numbers refer to number of chironomid pupal exuviae collected; M – male (in case of adult specimens); PhM – pharate adult - male; L – larvae; # – previously doubtfully present in Ukraine , * – first record of species/ t…
taxa/sampling site	S1	S2	S3	S4	S5	S6	S7	S8	S9	S10	S11	L1	L2	L3	L4	L5	L6	L7	L8	L9	L10
CHIRONOMIDAE
Tanypodinae
Procladius (Holotanypus) choreus (Meigen, 1804)																10	11			1
Nilotanypus dubius (Meigen, 1804)#	6					4	1	19
Thienemannimyia carnea (Fabricius, 1805)*							1
Zavrelimyia barbatipes (Kieffer, 1911)																	6
Diamesinae
Diamesa (Diamesa) cinerella Meigen, 1835*								7
Diamesa (Diamesa) cf. tonsa (Haliday, 1856)						1
Diamesa (Diamesa) vaillanti Serra-Tosio, 1972*							1
Potthastia Pe1 Langton, 1991				8			5	2
Sympotthastia macrocera Serra-Tosio, 1973*						2
Prodiamesinae
Prodiamesa olivacea (Meigen, 1818)												1
Orthocladiinae
Brillia bifida (Kieffer, 1909)			1
Brillia flavifrons (Johannsen, 1905)*							1
Corynoneura celtica Edwards, 1924*	1		1							2
Corynoneura cf. scutellata Winnertz, 1846												6					16
Corynoneura Pe2a Langton, 1991	1			20	1	1	48	10
Corynoneura Pe4 Langton, 1991	2
Cricotopus (Cricotopus) annulator Goetghebuer, 1927	3			3	14	2	1
Cricotopus (Cricotopus) beckeri Hirvenoja, 1973*				1		1		2
Cricotopus (Cricotopus) curtus Hirvenoja, 1973*						1
Cricotopus (Cricotopus) fuscus (Kieffer, 1909)	1										1
Cricotopus (Cricotopus) pallidipes Edwards, 1929*								1
Cricotopus (Cricotopus) similis Goetghebuer, 1921*	1						2	2
Cricotopus (Cricotopus) tremulus (Linnaeus, 1758)*	1		1			1		2
Cricotopus (Cricotopus) trifascia Edwards, 1929				1							1
Cricotopus (Cricotopus) vierriensis Goetghebuer, 1935	3			11		2	7	12
Cricotopus Pe 17 Langton, 1991				6				2
Cricotopus (Isocladius) reversus Hirvenoja, 1973*												1
Cricotopus (Isocladius) sylvestris Fabricius, 1794)																	14	2
Cricotopus (Isocladius) Pe 5 Langton, 1991																	5	2
Cricotopus (Paratrichocladius) rufiventris (Meigen, 1830)				1			9			1
Eukiefferiella bedmari Vilchez-Quero & Laville, 1987*				3
Eukiefferiella brevicalcar (Kieffer, 1911)		1	5
Eukiefferiella clypeata (Thienemann, 1919)*						4	1			2
Eukiefferiella coerulescens (Kieffer, 1926)			1					1
Eukiefferiella devonica (Edwards, 1929)									1
Eukiefferiella fuldensis Lehmann, 1972										2
Eukiefferiella ilkleyensis (Edwards, 1929)				1		1	2	7		4
Euryhapsis Pe1 Langton, 1991											1
Heleniella serratosioi Ringe, 1976*	2			2		112	29	18	1	7	29
Krenosmittia boreoalpina (Goetghebuer, 1944)*	2		5			23	2	1		3
Krenosmittia camptophleps (Edwards, 1929)*										1
Limnophyes cf. asquamatus Soegaard Andersen, 1937														1
Nanocladius (Nanocladius) parvulus (Kieffer, 1909)			2	1		5		1
Nanocladius (Nanocladius) rectinervis (Kieffer, 1911)*						1	9	4		1	1
Orthocladius (Orthocladius) dentifer Brundin, 1947																		23
Orthocladius (Orthocladius) excavatus Brundin, 1947*							5	4			1
Orthocladius (Orthocladius) oblidens (Walker, 1856)*											2
Orthocladius (Orthocladius) pedestris Kieffer, 1909*	1		2	9			1	22, 1M			1
Orthocladius (Orthocladius) rivinus Potthast, 1914*			1
Orthocladius (Orthocladius) rubicundus (Meigen, 1818)	1		2	7			59	4		1
Orthocladius (Euorthocladius) ashei Soponis, 1990*				40			3	7			8
Orthocladius (Euorthocladius) rivicola Kieffer, 1911			1			2		26		1	4
Orthocladius (Euorthocladius) rivulorum Kieffer, 1909				1		10	12	8
Paracricotopus niger (Kieffer, 1913)*				4		3	14	6			1
Parakiefferiella bathophila (Kieffer, 1912)*				1			6	1
Parametriocnemus stylatus (Spaerck, 1923)	1		2	2		63	7	7, 1M	1	1	12
Psectrocladius (Psectrocladius) limbatellus (Holmgren, 1869)											1
Psectrocladius (Psectrocladius) oligosetus Wuelker, 1956													1	48						24, 2M	1
Psectrocladius (Psectrocladius) schlienzi Wuelker, 1956*												1
Pseudorthocladius (Pseudorthocladius) berthelemyi Moubayed, 1990*						11
Rheocricotopus (Psilocricotopus) chalybeatus (Edwards, 1929)	2			5		14	9	16
Rheocricotopus (Rheocricotopus) fuscipes (Kieffer, 1909)	2		7				1	1
Rheosmittia spinicornis (Brundin, 1956)*		1	1							3
Symbiocladius rhithrogenae (Zavrel, 1924)											1
Synorthocladius semivirens (Kieffer, 1909)			1							1
Thienemanniella majuscula (Edwards, 1924)*	2
Thienemanniella Pe 1b Langton, 1991			3
Thienemanniella Pe 2 Langton, 1991										5
Tvetenia verralli (Edwards, 1929)*						1
Chironominae
Benthalia sp.																		33
Demicryptochironomus Pe1 Langton, 1991											4
Microtendipes chloris (Meigen, 1818)					2		1
Microtendipes pedellus (De Geer, 1776)																	1
Paracladopelma mikianum (Goetghebuer, 1937)*						2					1
Phaenopsectra flavipes (Meigen, 1818)					3							5	7				11	2
Polypedilum (Polypedilum) albicorne (Meigen, 1838)*				2		8	4				4
Polypedilum (Polypedilum) laetum (Meigen, 1818)											2
Polypedilum (Polypedilum) nubeculosum (Meigen, 1804)											1
Polypedilum (Pentapedilum) sordens (van der Wulp, 1875)							5
Polypedilum (Pentapedilum) cf. uncinatum (Goetghebuer, 1921)													9			5		6
Polypedilum (Tripodura) cf. apfelbecki (Strobl, 1900)						1
Polypedilum (Uresipedilum) convictum (Walker, 1856)				6							2
Cladotanytarsus (Cladotanytarsus) atridorsum Kieffer, 1924																	25, 1PhM	22	8, 1M
Cladotanytarsus (Cladotanytarsus) vanderwulpi (Edwards, 1929)						16	37	2
Micropsectra atrofasciata (Kieffer, 1911)						1	1
Micropsectra lindrothi Goetghebuer, 1931*																		2
Micropsectra lindebergi Saewedal, 1976/ insignilobus Kieffer, 1924					5
Neozavrelia Pe1 Langton, 1991*	11			17	1	1	19	18
Paratanytarsus austriacus (Kieffer, 1924)																	3
Paratanytarsus dissimilis (Johannsen, 1905)*					1
Paratanytarsus laccophilus (Edwards, 1929)													2			6		113, 1M	76, 2M	4	6
Rheotanytarsus pentapoda (Kieffer, 1909)*						14	7
Rheotanytarsus rhenanus Klink, 1983*	1					1	2
Stempellinella flavidula (Edwards, 1929)*								2
Tanytarsus aberrans Lindeberg, 1970*																	13
Tanytarsus debilis (Meigen, 1830)*																54		2
Tanytarsus gregarius Kieffer, 1909													87		150
Tanytarsus heusdensis Goetghebuer, 1923*						4	3
Virgatanytarsus Pe1 Langton, 1991				31
CHAOBORIDAE
Chaoborinae
Chaoborus (Chaoborus) crystallinus (De Geer, 1776)														1L
Chaoborus (Chaoborus) obscuripes (van der Wulp, 1859)*																		1L
